# Supplementary material for: Cryo-EM structures of engineered active bc1-cbb3 type CIII2CIV super-complexes and electronic communication between the complexes
Source: Nat Commun. 2021 Feb 10;12:929. doi: 10.1038/s41467-021-21051-4 (PMC7876108; doi:10.1038/s41467-021-21051-4)
Supplement: Supplementary file 4 — Source Data [file 41467_2021_21051_MOESM4_ESM.xlsx]

## Sheet: Supplementary Fig. 1a
Supplementary Fig. 1a		CIV-IGA (wild type and fusion next to other samples, only the WT lane from this gel is shown in S1a)

## Sheet: Supplementary Fig. 1b
Supplementary Fig. 1b		CIV-IGA and α-cyt b

## Sheet: Supplementary Fig. 1d
Supplementary Fig. 1d		SEC and Native PAGE of the Bipartite SC
SEC elution profile:											Native PAGE, silver stained (fractions A-1 to A-3):
volume [ml]	A280 [mAU]
0.001	1.11628
0.002	1.11127
0.002	1.10861
0.003	1.11023
0.004	1.11457
0.005	1.11528
0.006	1.11524
0.007	1.11774
0.007	1.11855
0.008	1.11613
0.009	1.11296
0.01	1.11061
0.011	1.10975
0.012	1.10833
0.012	1.107
0.013	1.10467
0.014	1.10134
0.015	1.10097
0.016	1.10239
0.017	1.10381
0.017	1.10336
0.018	1.10168
0.019	1.09776
0.02	1.09277
0.021	1.08926
0.022	1.08675
0.022	1.08544
0.023	1.08797
0.024	1.09112
0.025	1.09138
0.026	1.08837
0.027	1.08369
0.027	1.08175
0.028	1.08176
0.029	1.08403
0.03	1.08791
0.031	1.09386
0.032	1.09955
0.032	1.10436
0.033	1.10715
0.034	1.10946
0.035	1.11147
0.036	1.11462
0.037	1.11885
0.037	1.12307
0.038	1.12585
0.039	1.13126
0.04	1.13865
0.041	1.14526
0.042	1.15315
0.042	1.15954
0.043	1.16182
0.044	1.16072
0.045	1.15874
0.046	1.15697
0.047	1.15717
0.047	1.15855
0.048	1.16093
0.049	1.16278
0.05	1.15934
0.051	1.1497
0.052	1.13808
0.052	1.12535
0.053	1.11304
0.054	1.10162
0.055	1.09148
0.056	1.08211
0.057	1.07005
0.057	1.05471
0.058	1.03918
0.059	1.02449
0.06	1.00964
0.061	0.99769
0.062	0.98892
0.062	0.98077
0.063	0.97159
0.064	0.96076
0.065	0.95008
0.066	0.94011
0.067	0.93024
0.067	0.92304
0.068	0.91784
0.069	0.90983
0.07	0.89841
0.071	0.88523
0.072	0.87441
0.072	0.86519
0.073	0.85348
0.074	0.84342
0.075	0.83455
0.076	0.8234
0.077	0.81483
0.077	0.80742
0.078	0.7987
0.079	0.79107
0.08	0.78785
0.081	0.78863
0.082	0.78848
0.082	0.78802
0.083	0.78783
0.084	0.78997
0.085	0.79445
0.086	0.79629
0.087	0.79856
0.087	0.79869
0.088	0.79477
0.089	0.79131
0.09	0.7868
0.091	0.78136
0.092	0.77317
0.092	0.76425
0.093	0.75656
0.094	0.74881
0.095	0.73855
0.096	0.72794
0.097	0.72301
0.097	0.72015
0.098	0.71741
0.099	0.71551
0.1	0.71073
0.101	0.70229
0.102	0.69528
0.102	0.69083
0.103	0.68711
0.104	0.68236
0.105	0.67844
0.106	0.67657
0.107	0.67285
0.107	0.66723
0.108	0.66434
0.109	0.66147
0.11	0.66014
0.111	0.6623
0.112	0.6646
0.112	0.66728
0.113	0.66954
0.114	0.67077
0.115	0.67387
0.116	0.67759
0.117	0.67991
0.117	0.68516
0.118	0.69073
0.119	0.69429
0.12	0.70302
0.121	0.71706
0.122	0.73457
0.122	0.7532
0.123	0.76987
0.124	0.78711
0.125	0.80436
0.126	0.82138
0.126	0.84183
0.127	0.86208
0.128	0.87932
0.129	0.89897
0.13	0.9213
0.131	0.94127
0.131	0.9593
0.132	0.98048
0.133	1.00389
0.134	1.03208
0.135	1.06606
0.136	1.10422
0.136	1.14691
0.137	1.19424
0.138	1.24938
0.139	1.30746
0.14	1.3685
0.141	1.4342
0.141	1.50184
0.142	1.56884
0.143	1.63642
0.144	1.70701
0.145	1.77888
0.146	1.85213
0.146	1.92233
0.147	1.99135
0.148	2.05978
0.149	2.12582
0.15	2.19304
0.151	2.25919
0.151	2.32434
0.152	2.39046
0.153	2.45746
0.154	2.52362
0.155	2.58906
0.156	2.6536
0.156	2.71836
0.157	2.78412
0.158	2.84926
0.159	2.91448
0.16	2.9786
0.161	3.04269
0.161	3.10448
0.162	3.16254
0.163	3.21783
0.164	3.2715
0.165	3.32491
0.166	3.37626
0.166	3.42255
0.167	3.46376
0.168	3.50462
0.169	3.54529
0.17	3.58281
0.171	3.61615
0.171	3.64544
0.172	3.67333
0.173	3.70176
0.174	3.7263
0.175	3.74376
0.176	3.75838
0.176	3.77197
0.177	3.78501
0.178	3.7958
0.179	3.80153
0.18	3.80589
0.181	3.81063
0.181	3.81102
0.182	3.80767
0.183	3.8019
0.184	3.79798
0.185	3.79744
0.186	3.79953
0.186	3.79917
0.187	3.79581
0.188	3.79356
0.189	3.7916
0.19	3.79031
0.191	3.78727
0.191	3.7817
0.192	3.77803
0.193	3.77725
0.194	3.77549
0.195	3.7695
0.196	3.75963
0.196	3.75016
0.197	3.74259
0.198	3.73528
0.199	3.72589
0.2	3.71385
0.201	3.7006
0.201	3.69093
0.202	3.68455
0.203	3.67647
0.204	3.66603
0.205	3.65483
0.206	3.64365
0.206	3.62989
0.207	3.61512
0.208	3.60149
0.209	3.58718
0.21	3.57471
0.211	3.56359
0.211	3.55166
0.212	3.53885
0.213	3.52362
0.214	3.50706
0.215	3.49411
0.216	3.48035
0.216	3.46421
0.217	3.45054
0.218	3.43777
0.219	3.42195
0.22	3.40331
0.221	3.38525
0.221	3.36789
0.222	3.35153
0.223	3.33503
0.224	3.31879
0.225	3.30024
0.226	3.27699
0.226	3.25513
0.227	3.23644
0.228	3.2191
0.229	3.20206
0.23	3.18504
0.231	3.16771
0.231	3.15026
0.232	3.13111
0.233	3.10972
0.234	3.08742
0.235	3.06797
0.236	3.05342
0.236	3.03923
0.237	3.02544
0.238	3.00961
0.239	2.98893
0.24	2.97152
0.241	2.95776
0.241	2.94122
0.242	2.92615
0.243	2.91135
0.244	2.89812
0.245	2.8867
0.246	2.87192
0.246	2.85605
0.247	2.83857
0.248	2.82159
0.249	2.80856
0.25	2.79382
0.251	2.7751
0.251	2.75655
0.252	2.73972
0.253	2.72213
0.254	2.70361
0.255	2.68475
0.256	2.66578
0.256	2.64701
0.257	2.62954
0.258	2.61214
0.259	2.59391
0.26	2.57734
0.261	2.56295
0.261	2.54879
0.262	2.53429
0.263	2.51842
0.264	2.50184
0.265	2.48705
0.266	2.47277
0.266	2.45875
0.267	2.44638
0.268	2.43347
0.269	2.41837
0.27	2.4031
0.271	2.38726
0.271	2.37285
0.272	2.35989
0.273	2.34761
0.274	2.33768
0.275	2.32591
0.276	2.311
0.276	2.29556
0.277	2.2808
0.278	2.26759
0.279	2.25795
0.28	2.24746
0.281	2.23431
0.281	2.22153
0.282	2.20798
0.283	2.19511
0.284	2.17999
0.285	2.16362
0.286	2.14897
0.286	2.13444
0.287	2.1192
0.288	2.10202
0.289	2.08369
0.29	2.06987
0.291	2.0584
0.291	2.04427
0.292	2.0298
0.293	2.01484
0.294	2.00049
0.295	1.98787
0.296	1.9747
0.296	1.96228
0.297	1.95074
0.298	1.93896
0.299	1.92747
0.3	1.91518
0.301	1.90182
0.301	1.88969
0.302	1.87773
0.303	1.86686
0.304	1.85772
0.305	1.84859
0.306	1.83765
0.306	1.82655
0.307	1.81565
0.308	1.80598
0.309	1.79445
0.31	1.78231
0.311	1.77139
0.311	1.75952
0.312	1.74974
0.313	1.73878
0.314	1.7251
0.315	1.71065
0.316	1.69852
0.316	1.68855
0.317	1.6776
0.318	1.66653
0.319	1.65735
0.32	1.64898
0.321	1.64008
0.321	1.63226
0.322	1.62504
0.323	1.61542
0.324	1.6065
0.325	1.60006
0.326	1.59053
0.326	1.57833
0.327	1.56688
0.328	1.55801
0.329	1.55058
0.33	1.54196
0.331	1.53187
0.331	1.52346
0.332	1.51337
0.333	1.50184
0.334	1.49076
0.335	1.47822
0.336	1.46843
0.336	1.46296
0.337	1.45658
0.338	1.4486
0.339	1.44029
0.34	1.43069
0.341	1.42249
0.341	1.41344
0.342	1.4007
0.343	1.38927
0.344	1.37928
0.345	1.37265
0.346	1.36587
0.346	1.35658
0.347	1.34619
0.348	1.33679
0.349	1.32827
0.35	1.31803
0.351	1.30977
0.351	1.30506
0.352	1.30257
0.353	1.29893
0.354	1.29536
0.355	1.29081
0.356	1.28373
0.356	1.27686
0.357	1.27069
0.358	1.26605
0.359	1.26134
0.36	1.25479
0.361	1.24757
0.361	1.24035
0.362	1.23015
0.363	1.21901
0.364	1.2108
0.365	1.201
0.366	1.19297
0.366	1.18757
0.367	1.1804
0.368	1.17294
0.369	1.16298
0.37	1.15499
0.371	1.14845
0.371	1.14286
0.372	1.1375
0.373	1.13173
0.374	1.1264
0.375	1.12113
0.376	1.1166
0.376	1.11126
0.377	1.10674
0.378	1.10104
0.379	1.09452
0.38	1.08894
0.381	1.0836
0.381	1.07852
0.382	1.07448
0.383	1.07135
0.384	1.06671
0.385	1.06073
0.386	1.05406
0.386	1.04777
0.387	1.04304
0.388	1.03738
0.389	1.03188
0.39	1.02927
0.391	1.0248
0.391	1.01801
0.392	1.01271
0.393	1.00627
0.394	0.99986
0.395	0.99593
0.396	0.99484
0.396	0.99123
0.397	0.9866
0.398	0.98341
0.399	0.97884
0.4	0.97223
0.401	0.96761
0.401	0.96305
0.402	0.9589
0.403	0.95451
0.404	0.95218
0.405	0.94819
0.406	0.94183
0.406	0.93505
0.407	0.92804
0.408	0.92225
0.409	0.91702
0.41	0.91388
0.411	0.90954
0.411	0.90485
0.412	0.90018
0.413	0.89629
0.414	0.89219
0.415	0.88718
0.416	0.88454
0.416	0.88126
0.417	0.87779
0.418	0.87486
0.419	0.87139
0.42	0.86382
0.421	0.85716
0.421	0.85555
0.422	0.85285
0.423	0.8483
0.424	0.84356
0.425	0.8405
0.426	0.8357
0.426	0.82964
0.427	0.82734
0.428	0.82704
0.429	0.82434
0.43	0.82037
0.431	0.81793
0.431	0.81569
0.432	0.81175
0.433	0.80727
0.434	0.80334
0.435	0.80022
0.436	0.79818
0.436	0.79639
0.437	0.79419
0.438	0.79233
0.439	0.79033
0.44	0.78893
0.441	0.78886
0.441	0.78622
0.442	0.78384
0.443	0.78135
0.444	0.77949
0.445	0.7788
0.446	0.77665
0.446	0.77317
0.447	0.77093
0.448	0.7691
0.449	0.76759
0.45	0.76843
0.451	0.76997
0.451	0.76981
0.452	0.77082
0.453	0.77185
0.454	0.7705
0.455	0.76775
0.456	0.76368
0.456	0.76048
0.457	0.75814
0.458	0.75307
0.459	0.7467
0.46	0.73967
0.461	0.7308
0.461	0.72331
0.462	0.71615
0.463	0.71082
0.464	0.70642
0.465	0.7029
0.466	0.7023
0.466	0.7019
0.467	0.70023
0.468	0.69955
0.469	0.698
0.47	0.69811
0.471	0.69862
0.471	0.69832
0.472	0.69869
0.473	0.69673
0.474	0.69488
0.475	0.69104
0.476	0.68851
0.476	0.68706
0.477	0.68449
0.478	0.6795
0.479	0.67565
0.48	0.67447
0.481	0.67332
0.481	0.6709
0.482	0.66773
0.483	0.66492
0.484	0.66357
0.485	0.66586
0.486	0.66611
0.486	0.66418
0.487	0.66203
0.488	0.66063
0.489	0.65494
0.49	0.6495
0.491	0.64413
0.491	0.64124
0.492	0.64068
0.493	0.63776
0.494	0.63297
0.495	0.63118
0.496	0.62961
0.496	0.62786
0.497	0.62588
0.498	0.62288
0.499	0.62388
0.5	0.62655
0.501	0.6272
0.501	0.62582
0.502	0.6229
0.503	0.6186
0.504	0.6149
0.505	0.61486
0.506	0.61148
0.506	0.60728
0.507	0.60687
0.508	0.60855
0.509	0.60645
0.51	0.60387
0.511	0.60131
0.511	0.59895
0.512	0.60069
0.513	0.5996
0.514	0.59936
0.515	0.60243
0.516	0.60289
0.516	0.60105
0.517	0.59853
0.518	0.59333
0.519	0.58832
0.52	0.58713
0.521	0.58675
0.521	0.58742
0.522	0.58616
0.523	0.58296
0.524	0.58173
0.525	0.57988
0.526	0.57569
0.526	0.57263
0.527	0.57129
0.528	0.57066
0.529	0.57092
0.53	0.57106
0.531	0.56791
0.531	0.56381
0.532	0.56137
0.533	0.55893
0.534	0.55667
0.535	0.55492
0.536	0.55477
0.536	0.55525
0.537	0.55303
0.538	0.55
0.539	0.54887
0.54	0.54569
0.54	0.54294
0.541	0.54137
0.542	0.54208
0.543	0.54074
0.544	0.53679
0.545	0.53429
0.545	0.53318
0.546	0.52998
0.547	0.52982
0.548	0.5328
0.549	0.53434
0.55	0.53399
0.55	0.53511
0.551	0.53539
0.552	0.53559
0.553	0.53691
0.554	0.53963
0.555	0.54232
0.555	0.54388
0.556	0.54662
0.557	0.54912
0.558	0.54977
0.559	0.5486
0.56	0.54784
0.56	0.54814
0.561	0.54785
0.562	0.54707
0.563	0.54702
0.564	0.54422
0.565	0.54053
0.565	0.53661
0.566	0.53468
0.567	0.533
0.568	0.52771
0.569	0.52517
0.57	0.52333
0.57	0.52133
0.571	0.51851
0.572	0.51328
0.573	0.5099
0.574	0.50858
0.575	0.50798
0.575	0.5046
0.576	0.50204
0.577	0.49984
0.578	0.49865
0.579	0.49662
0.58	0.49342
0.58	0.49347
0.581	0.49343
0.582	0.49346
0.583	0.49399
0.584	0.49335
0.585	0.49347
0.585	0.49215
0.586	0.48847
0.587	0.48622
0.588	0.48645
0.589	0.48709
0.59	0.48704
0.59	0.48694
0.591	0.48507
0.592	0.48249
0.593	0.48136
0.594	0.48163
0.595	0.48096
0.595	0.47934
0.596	0.47969
0.597	0.48146
0.598	0.48238
0.599	0.48046
0.6	0.48051
0.6	0.47871
0.601	0.47697
0.602	0.47446
0.603	0.4753
0.604	0.47625
0.605	0.47466
0.605	0.47512
0.606	0.47659
0.607	0.47868
0.608	0.47512
0.609	0.47182
0.61	0.47113
0.61	0.47199
0.611	0.47355
0.612	0.47671
0.613	0.47783
0.614	0.47633
0.615	0.47416
0.615	0.47262
0.616	0.47091
0.617	0.46866
0.618	0.46779
0.619	0.46878
0.62	0.47056
0.62	0.4673
0.621	0.46584
0.622	0.46301
0.623	0.46126
0.624	0.45964
0.625	0.46154
0.625	0.46264
0.626	0.4629
0.627	0.46248
0.628	0.46263
0.629	0.46038
0.63	0.4589
0.63	0.46002
0.631	0.46117
0.632	0.46198
0.633	0.46124
0.634	0.45822
0.635	0.45676
0.635	0.45447
0.636	0.45197
0.637	0.45229
0.638	0.4529
0.639	0.45527
0.64	0.45819
0.64	0.45813
0.641	0.45701
0.642	0.45569
0.643	0.45514
0.644	0.45517
0.645	0.45403
0.645	0.45296
0.646	0.4542
0.647	0.45459
0.648	0.45552
0.649	0.45539
0.65	0.4506
0.65	0.44794
0.651	0.44691
0.652	0.44781
0.653	0.44906
0.654	0.44822
0.655	0.45015
0.655	0.45262
0.656	0.45569
0.657	0.45348
0.658	0.44916
0.659	0.44693
0.66	0.44899
0.66	0.44968
0.661	0.44862
0.662	0.44635
0.663	0.44505
0.664	0.44215
0.665	0.44183
0.665	0.44353
0.666	0.43916
0.667	0.43932
0.668	0.43754
0.669	0.43601
0.67	0.43432
0.67	0.43586
0.671	0.43877
0.672	0.4388
0.673	0.43814
0.674	0.43686
0.675	0.43668
0.675	0.43518
0.676	0.43349
0.677	0.43282
0.678	0.43385
0.679	0.43549
0.68	0.43437
0.68	0.43151
0.681	0.42902
0.682	0.42632
0.683	0.42505
0.684	0.42466
0.685	0.42533
0.685	0.42531
0.686	0.42644
0.687	0.42669
0.688	0.42721
0.689	0.43098
0.69	0.43247
0.69	0.43366
0.691	0.4338
0.692	0.43408
0.693	0.43428
0.694	0.43434
0.695	0.43238
0.695	0.43128
0.696	0.42872
0.697	0.42202
0.698	0.41957
0.699	0.41611
0.7	0.41138
0.7	0.41148
0.701	0.40792
0.702	0.4054
0.703	0.4036
0.704	0.40248
0.705	0.4026
0.705	0.40107
0.706	0.39903
0.707	0.39819
0.708	0.3995
0.709	0.39733
0.71	0.39582
0.71	0.39585
0.711	0.39457
0.712	0.39595
0.713	0.39641
0.714	0.3975
0.715	0.39575
0.715	0.39581
0.716	0.39696
0.717	0.40034
0.718	0.40223
0.719	0.40305
0.72	0.40425
0.72	0.40445
0.721	0.40502
0.722	0.4055
0.723	0.40633
0.724	0.40661
0.725	0.40654
0.725	0.4065
0.726	0.40823
0.727	0.40961
0.728	0.40794
0.729	0.40704
0.73	0.40569
0.73	0.40239
0.731	0.40163
0.732	0.4008
0.733	0.39959
0.734	0.39922
0.735	0.39738
0.735	0.39543
0.736	0.39472
0.737	0.39306
0.738	0.38904
0.739	0.38937
0.74	0.38776
0.74	0.38852
0.741	0.38863
0.742	0.38825
0.743	0.38702
0.744	0.38663
0.745	0.38684
0.745	0.38725
0.746	0.38659
0.747	0.38378
0.748	0.38351
0.749	0.38481
0.75	0.38415
0.75	0.38502
0.751	0.38775
0.752	0.38632
0.753	0.38518
0.754	0.38495
0.755	0.38181
0.755	0.38327
0.756	0.38192
0.757	0.38365
0.758	0.38554
0.759	0.38765
0.76	0.38476
0.76	0.38414
0.761	0.38272
0.762	0.38284
0.763	0.38181
0.764	0.3834
0.765	0.38456
0.765	0.38209
0.766	0.37746
0.767	0.37469
0.768	0.37334
0.769	0.37415
0.77	0.37446
0.77	0.37686
0.771	0.37971
0.772	0.37825
0.773	0.37464
0.774	0.37313
0.775	0.3681
0.775	0.3692
0.776	0.36926
0.777	0.37162
0.778	0.37329
0.779	0.37143
0.78	0.36914
0.78	0.36539
0.781	0.36375
0.782	0.36123
0.783	0.36364
0.784	0.36737
0.785	0.37167
0.785	0.37446
0.786	0.37569
0.787	0.37648
0.788	0.37633
0.789	0.37633
0.79	0.37704
0.79	0.37915
0.791	0.3789
0.792	0.37952
0.793	0.38095
0.794	0.37747
0.795	0.37263
0.795	0.37175
0.796	0.3721
0.797	0.36946
0.798	0.36652
0.799	0.36382
0.8	0.3625
0.8	0.36071
0.801	0.35886
0.802	0.35501
0.803	0.3497
0.804	0.34857
0.805	0.34891
0.805	0.34986
0.806	0.3493
0.807	0.34495
0.808	0.34614
0.809	0.34758
0.81	0.34711
0.81	0.34743
0.811	0.3475
0.812	0.35044
0.813	0.35421
0.814	0.35883
0.815	0.36024
0.815	0.36073
0.816	0.35873
0.817	0.36026
0.818	0.35905
0.819	0.35931
0.82	0.36021
0.82	0.36138
0.821	0.36054
0.822	0.35949
0.823	0.3607
0.824	0.35744
0.825	0.3545
0.825	0.3544
0.826	0.35265
0.827	0.35412
0.828	0.35588
0.829	0.35452
0.83	0.35524
0.83	0.35421
0.831	0.35495
0.832	0.35381
0.833	0.35353
0.834	0.35041
0.835	0.35086
0.835	0.35172
0.836	0.35249
0.837	0.35093
0.838	0.35447
0.839	0.3539
0.84	0.35353
0.84	0.35282
0.841	0.35268
0.842	0.35123
0.843	0.35238
0.844	0.35247
0.845	0.35289
0.845	0.35471
0.846	0.35457
0.847	0.35471
0.848	0.35315
0.849	0.35299
0.85	0.35528
0.85	0.35602
0.851	0.35853
0.852	0.35963
0.853	0.36071
0.854	0.36094
0.855	0.36188
0.855	0.36387
0.856	0.36351
0.857	0.3658
0.858	0.3679
0.859	0.36623
0.86	0.36593
0.86	0.36629
0.861	0.36308
0.862	0.36349
0.863	0.36101
0.864	0.36137
0.865	0.35983
0.865	0.36091
0.866	0.35881
0.867	0.35484
0.868	0.35542
0.869	0.3533
0.87	0.3497
0.87	0.34954
0.871	0.34849
0.872	0.34689
0.873	0.34597
0.874	0.34577
0.875	0.34505
0.875	0.34355
0.876	0.34128
0.877	0.34084
0.878	0.34129
0.879	0.33767
0.88	0.33775
0.88	0.3379
0.881	0.33802
0.882	0.33811
0.883	0.3384
0.884	0.33783
0.885	0.33742
0.885	0.33601
0.886	0.33823
0.887	0.33827
0.888	0.33775
0.889	0.33684
0.89	0.33497
0.89	0.33824
0.891	0.33995
0.892	0.34026
0.893	0.3388
0.894	0.33915
0.895	0.33946
0.895	0.3376
0.896	0.33738
0.897	0.33545
0.898	0.33625
0.899	0.33885
0.9	0.33973
0.9	0.33847
0.901	0.3362
0.902	0.33556
0.903	0.33748
0.904	0.3358
0.905	0.33657
0.905	0.34002
0.906	0.3418
0.907	0.34087
0.908	0.33911
0.909	0.33755
0.91	0.34052
0.91	0.338
0.911	0.33923
0.912	0.33896
0.913	0.33797
0.914	0.33849
0.915	0.33699
0.915	0.33607
0.916	0.33545
0.917	0.33591
0.918	0.33797
0.919	0.33804
0.92	0.33645
0.92	0.33624
0.921	0.338
0.922	0.33704
0.923	0.33456
0.924	0.33406
0.925	0.33355
0.925	0.33492
0.926	0.33316
0.927	0.33462
0.928	0.33316
0.929	0.33388
0.93	0.33558
0.93	0.33673
0.931	0.33471
0.932	0.33533
0.933	0.33832
0.934	0.33593
0.935	0.33536
0.935	0.33554
0.936	0.33551
0.937	0.33549
0.938	0.33615
0.939	0.33546
0.94	0.33369
0.94	0.33167
0.941	0.33135
0.942	0.32861
0.943	0.32829
0.944	0.32677
0.945	0.32972
0.945	0.32784
0.946	0.32745
0.947	0.3268
0.948	0.32296
0.949	0.32305
0.95	0.32297
0.95	0.31995
0.951	0.32007
0.952	0.32055
0.953	0.32113
0.954	0.31837
0.954	0.31601
0.955	0.31766
0.956	0.31645
0.957	0.31587
0.958	0.31619
0.959	0.31752
0.959	0.31604
0.96	0.31717
0.961	0.31678
0.962	0.3169
0.963	0.31673
0.964	0.31725
0.964	0.31819
0.965	0.32084
0.966	0.32109
0.967	0.32119
0.968	0.3231
0.969	0.32475
0.969	0.32536
0.97	0.32563
0.971	0.32646
0.972	0.32484
0.973	0.32333
0.974	0.32595
0.974	0.32805
0.975	0.32792
0.976	0.32812
0.977	0.33063
0.978	0.32882
0.979	0.32652
0.979	0.32524
0.98	0.32501
0.981	0.32557
0.982	0.32601
0.983	0.32555
0.984	0.32901
0.984	0.32381
0.985	0.32401
0.986	0.32236
0.987	0.3187
0.988	0.31939
0.989	0.31577
0.989	0.31315
0.99	0.31021
0.991	0.31301
0.992	0.31143
0.993	0.31311
0.994	0.31163
0.994	0.31103
0.995	0.31321
0.996	0.3152
0.997	0.31439
0.998	0.31604
0.999	0.31559
0.999	0.31922
1	0.32308
1.001	0.32288
1.002	0.32378
1.003	0.32458
1.004	0.32346
1.004	0.32114
1.005	0.31757
1.006	0.31653
1.007	0.31215
1.008	0.30992
1.009	0.30832
1.009	0.31002
1.01	0.30933
1.011	0.30755
1.012	0.30767
1.013	0.30624
1.014	0.30444
1.014	0.30476
1.015	0.30745
1.016	0.30594
1.017	0.30792
1.018	0.31143
1.019	0.31245
1.019	0.3121
1.02	0.31016
1.021	0.30782
1.022	0.30701
1.023	0.30517
1.024	0.30425
1.024	0.30244
1.025	0.30326
1.026	0.30321
1.027	0.30315
1.028	0.30177
1.029	0.30073
1.029	0.3022
1.03	0.30299
1.031	0.30515
1.032	0.30646
1.033	0.30522
1.034	0.30534
1.034	0.30769
1.035	0.30618
1.036	0.30669
1.037	0.30557
1.038	0.30668
1.039	0.30589
1.039	0.3047
1.04	0.30518
1.041	0.30376
1.042	0.30845
1.043	0.30698
1.044	0.30948
1.044	0.30908
1.045	0.30764
1.046	0.30772
1.047	0.30485
1.048	0.30186
1.049	0.30165
1.049	0.30112
1.05	0.30354
1.051	0.30356
1.052	0.30072
1.053	0.29972
1.054	0.30014
1.054	0.29643
1.055	0.29786
1.056	0.30001
1.057	0.30109
1.058	0.30405
1.059	0.30655
1.059	0.3062
1.06	0.30693
1.061	0.30451
1.062	0.30324
1.063	0.30306
1.064	0.30164
1.064	0.3039
1.065	0.30466
1.066	0.30419
1.067	0.3049
1.068	0.30554
1.069	0.30616
1.069	0.30809
1.07	0.30672
1.071	0.3074
1.072	0.30594
1.073	0.30553
1.074	0.30548
1.074	0.30417
1.075	0.3037
1.076	0.30314
1.077	0.30217
1.078	0.3009
1.079	0.29928
1.079	0.29668
1.08	0.29401
1.081	0.29317
1.082	0.29315
1.083	0.29413
1.084	0.29391
1.084	0.29572
1.085	0.29818
1.086	0.29786
1.087	0.2968
1.088	0.29965
1.089	0.30004
1.089	0.30076
1.09	0.30015
1.091	0.30137
1.092	0.30196
1.093	0.30211
1.094	0.30107
1.094	0.29951
1.095	0.30381
1.096	0.30353
1.097	0.30074
1.098	0.30082
1.099	0.29985
1.099	0.29982
1.1	0.29848
1.101	0.29935
1.102	0.30076
1.103	0.30277
1.104	0.30577
1.104	0.30655
1.105	0.30447
1.106	0.30317
1.107	0.30457
1.108	0.3051
1.109	0.30515
1.109	0.3063
1.11	0.30389
1.111	0.30774
1.112	0.30558
1.113	0.30447
1.114	0.3035
1.114	0.30123
1.115	0.30271
1.116	0.30331
1.117	0.30042
1.118	0.29871
1.119	0.29784
1.119	0.29696
1.12	0.3001
1.121	0.29649
1.122	0.29571
1.123	0.29818
1.124	0.29881
1.124	0.29895
1.125	0.29777
1.126	0.29589
1.127	0.29703
1.128	0.29667
1.129	0.29713
1.129	0.29763
1.13	0.29578
1.131	0.29676
1.132	0.29806
1.133	0.29626
1.134	0.29351
1.134	0.2924
1.135	0.29436
1.136	0.29572
1.137	0.29925
1.138	0.29948
1.139	0.30138
1.139	0.30005
1.14	0.30025
1.141	0.2995
1.142	0.29913
1.143	0.2979
1.144	0.30009
1.144	0.30119
1.145	0.30253
1.146	0.30295
1.147	0.30363
1.148	0.30412
1.149	0.3072
1.149	0.30762
1.15	0.306
1.151	0.30713
1.152	0.30985
1.153	0.31371
1.154	0.30957
1.154	0.30869
1.155	0.30673
1.156	0.30722
1.157	0.30584
1.158	0.30447
1.159	0.30251
1.159	0.30109
1.16	0.29967
1.161	0.30074
1.162	0.29865
1.163	0.29402
1.164	0.29467
1.164	0.30057
1.165	0.30305
1.166	0.30307
1.167	0.30175
1.168	0.30479
1.169	0.30622
1.169	0.30526
1.17	0.30442
1.171	0.30189
1.172	0.3016
1.173	0.30238
1.174	0.30192
1.174	0.29727
1.175	0.29692
1.176	0.29305
1.177	0.29387
1.178	0.29124
1.179	0.2909
1.179	0.28824
1.18	0.2878
1.181	0.2897
1.182	0.29169
1.183	0.2929
1.184	0.29017
1.184	0.2899
1.185	0.2889
1.186	0.29108
1.187	0.293
1.188	0.29248
1.189	0.29326
1.189	0.29396
1.19	0.29422
1.191	0.29462
1.192	0.29222
1.193	0.29254
1.194	0.29221
1.194	0.29171
1.195	0.29227
1.196	0.28979
1.197	0.28701
1.198	0.28773
1.199	0.28588
1.199	0.28825
1.2	0.28884
1.201	0.28997
1.202	0.29196
1.203	0.29358
1.204	0.29365
1.204	0.29648
1.205	0.29786
1.206	0.29955
1.207	0.30249
1.208	0.3015
1.209	0.30241
1.209	0.30155
1.21	0.30147
1.211	0.30027
1.212	0.30103
1.213	0.29885
1.214	0.29822
1.214	0.2979
1.215	0.29495
1.216	0.29629
1.217	0.29721
1.218	0.29271
1.219	0.29145
1.219	0.28948
1.22	0.28867
1.221	0.2862
1.222	0.28585
1.223	0.28466
1.224	0.28582
1.224	0.28789
1.225	0.28945
1.226	0.29062
1.227	0.29313
1.228	0.29393
1.229	0.29747
1.229	0.29778
1.23	0.30356
1.231	0.30547
1.232	0.3061
1.233	0.30583
1.234	0.30318
1.234	0.30046
1.235	0.29836
1.236	0.29595
1.237	0.29488
1.238	0.29417
1.239	0.29283
1.239	0.29103
1.24	0.28848
1.241	0.28725
1.242	0.28761
1.243	0.28612
1.244	0.28783
1.244	0.29107
1.245	0.29405
1.246	0.29493
1.247	0.29671
1.248	0.29609
1.249	0.29588
1.249	0.29952
1.25	0.29898
1.251	0.29925
1.252	0.29987
1.253	0.30075
1.254	0.30148
1.254	0.3018
1.255	0.30175
1.256	0.29844
1.257	0.29482
1.258	0.29627
1.259	0.298
1.259	0.29861
1.26	0.3002
1.261	0.2965
1.262	0.29465
1.263	0.29114
1.264	0.29138
1.264	0.29328
1.265	0.29131
1.266	0.29086
1.267	0.29226
1.268	0.28965
1.269	0.28896
1.269	0.29203
1.27	0.28936
1.271	0.29295
1.272	0.29392
1.273	0.29924
1.274	0.29898
1.274	0.30099
1.275	0.30143
1.276	0.30231
1.277	0.30192
1.278	0.30756
1.279	0.30775
1.279	0.30567
1.28	0.30382
1.281	0.30486
1.282	0.30592
1.283	0.30294
1.284	0.30347
1.284	0.30325
1.285	0.30094
1.286	0.29918
1.287	0.30074
1.288	0.29831
1.289	0.298
1.289	0.29953
1.29	0.29865
1.291	0.2996
1.292	0.29916
1.293	0.2981
1.294	0.29853
1.294	0.29805
1.295	0.29381
1.296	0.29437
1.297	0.29227
1.298	0.29206
1.299	0.29138
1.299	0.29041
1.3	0.29004
1.301	0.28981
1.302	0.28722
1.303	0.28601
1.304	0.28354
1.304	0.28205
1.305	0.28023
1.306	0.28457
1.307	0.28757
1.308	0.28979
1.309	0.29068
1.309	0.29292
1.31	0.29247
1.311	0.28955
1.312	0.28967
1.313	0.29193
1.314	0.29107
1.314	0.29232
1.315	0.29529
1.316	0.29438
1.317	0.2905
1.318	0.28979
1.319	0.29042
1.319	0.28595
1.32	0.28851
1.321	0.28939
1.322	0.28991
1.323	0.28946
1.324	0.28738
1.324	0.28833
1.325	0.28814
1.326	0.28905
1.327	0.2877
1.328	0.2891
1.329	0.2868
1.329	0.28729
1.33	0.28489
1.331	0.28508
1.332	0.28127
1.333	0.28118
1.334	0.28004
1.334	0.27923
1.335	0.27759
1.336	0.27657
1.337	0.28036
1.338	0.28079
1.339	0.28125
1.339	0.2811
1.34	0.28158
1.341	0.28573
1.342	0.28348
1.343	0.2864
1.344	0.28613
1.344	0.28931
1.345	0.29068
1.346	0.29024
1.347	0.29131
1.348	0.2906
1.349	0.28929
1.349	0.2891
1.35	0.28919
1.351	0.28748
1.352	0.28695
1.353	0.28761
1.354	0.28735
1.354	0.28745
1.355	0.28769
1.356	0.28997
1.357	0.28957
1.358	0.28801
1.359	0.28596
1.359	0.28693
1.36	0.28542
1.361	0.28516
1.362	0.28929
1.363	0.28804
1.364	0.2915
1.364	0.29044
1.365	0.28685
1.366	0.28084
1.367	0.27937
1.368	0.28106
1.368	0.28085
1.369	0.28533
1.37	0.28478
1.371	0.28545
1.372	0.28431
1.373	0.28045
1.373	0.27996
1.374	0.27658
1.375	0.27816
1.376	0.28019
1.377	0.28214
1.378	0.28252
1.378	0.28375
1.379	0.28032
1.38	0.27663
1.381	0.2798
1.382	0.28048
1.383	0.27978
1.383	0.27987
1.384	0.28144
1.385	0.281
1.386	0.27761
1.387	0.27861
1.388	0.27865
1.388	0.27879
1.389	0.27632
1.39	0.27659
1.391	0.27681
1.392	0.27557
1.393	0.27547
1.393	0.27525
1.394	0.27383
1.395	0.27494
1.396	0.27414
1.397	0.27337
1.398	0.27227
1.398	0.27441
1.399	0.27363
1.4	0.27409
1.401	0.27496
1.402	0.27633
1.403	0.27666
1.403	0.27667
1.404	0.27639
1.405	0.27505
1.406	0.27588
1.407	0.27358
1.408	0.27584
1.408	0.27827
1.409	0.27518
1.41	0.27725
1.411	0.27819
1.412	0.27647
1.413	0.2752
1.413	0.27502
1.414	0.27705
1.415	0.28065
1.416	0.28172
1.417	0.28162
1.418	0.28019
1.418	0.27924
1.419	0.27971
1.42	0.27779
1.421	0.27745
1.422	0.27801
1.423	0.28101
1.423	0.27858
1.424	0.27827
1.425	0.27788
1.426	0.27829
1.427	0.2797
1.428	0.28103
1.428	0.28532
1.429	0.28487
1.43	0.2849
1.431	0.28551
1.432	0.28618
1.433	0.28592
1.433	0.28709
1.434	0.28594
1.435	0.28273
1.436	0.28292
1.437	0.2834
1.438	0.28292
1.438	0.28055
1.439	0.27645
1.44	0.27498
1.441	0.27607
1.442	0.27663
1.443	0.27517
1.443	0.27663
1.444	0.27516
1.445	0.27303
1.446	0.27015
1.447	0.26988
1.448	0.26833
1.448	0.26742
1.449	0.26876
1.45	0.27204
1.451	0.27422
1.452	0.27581
1.453	0.27613
1.453	0.27268
1.454	0.2716
1.455	0.27424
1.456	0.27655
1.457	0.28061
1.458	0.28166
1.458	0.28113
1.459	0.28232
1.46	0.28282
1.461	0.28278
1.462	0.27926
1.463	0.27633
1.463	0.2773
1.464	0.28016
1.465	0.28
1.466	0.28323
1.467	0.28453
1.468	0.28175
1.468	0.27978
1.469	0.28138
1.47	0.28024
1.471	0.27914
1.472	0.28077
1.473	0.28277
1.473	0.28553
1.474	0.28709
1.475	0.28613
1.476	0.28421
1.477	0.28046
1.478	0.27954
1.478	0.27764
1.479	0.27845
1.48	0.27746
1.481	0.27857
1.482	0.27838
1.483	0.27888
1.483	0.27745
1.484	0.27756
1.485	0.27777
1.486	0.27785
1.487	0.28146
1.488	0.28468
1.488	0.28489
1.489	0.28709
1.49	0.28659
1.491	0.28643
1.492	0.28662
1.493	0.29016
1.493	0.28616
1.494	0.28327
1.495	0.28135
1.496	0.28161
1.497	0.28419
1.498	0.28028
1.498	0.28093
1.499	0.28252
1.5	0.28421
1.501	0.28257
1.502	0.28306
1.503	0.28471
1.503	0.28361
1.504	0.28239
1.505	0.28351
1.506	0.2829
1.507	0.28057
1.508	0.28109
1.508	0.28263
1.509	0.28136
1.51	0.27985
1.511	0.28177
1.512	0.28271
1.513	0.28286
1.513	0.28207
1.514	0.28276
1.515	0.28496
1.516	0.28638
1.517	0.28756
1.518	0.28894
1.518	0.2886
1.519	0.2883
1.52	0.29097
1.521	0.29305
1.522	0.29251
1.523	0.29178
1.523	0.29242
1.524	0.29192
1.525	0.29023
1.526	0.28928
1.527	0.29074
1.528	0.29208
1.528	0.29178
1.529	0.28799
1.53	0.28834
1.531	0.28604
1.532	0.28336
1.533	0.28225
1.533	0.28378
1.534	0.28456
1.535	0.28504
1.536	0.28745
1.537	0.28755
1.538	0.28457
1.538	0.28556
1.539	0.28407
1.54	0.28526
1.541	0.28318
1.542	0.28287
1.543	0.28318
1.543	0.27993
1.544	0.2798
1.545	0.27833
1.546	0.27633
1.547	0.27597
1.548	0.27801
1.548	0.27409
1.549	0.27283
1.55	0.27189
1.551	0.2748
1.552	0.27378
1.553	0.27246
1.553	0.27391
1.554	0.27175
1.555	0.27288
1.556	0.27483
1.557	0.27345
1.558	0.27398
1.558	0.2734
1.559	0.27574
1.56	0.27687
1.561	0.27654
1.562	0.2778
1.563	0.27568
1.563	0.27393
1.564	0.27619
1.565	0.2769
1.566	0.2776
1.567	0.27826
1.568	0.27581
1.568	0.2746
1.569	0.27535
1.57	0.27534
1.571	0.27515
1.572	0.27584
1.573	0.27499
1.573	0.27639
1.574	0.27752
1.575	0.2756
1.576	0.27296
1.577	0.27261
1.578	0.27508
1.578	0.27561
1.579	0.27673
1.58	0.27904
1.581	0.27993
1.582	0.27796
1.583	0.27802
1.583	0.27889
1.584	0.28021
1.585	0.28049
1.586	0.28189
1.587	0.28302
1.588	0.28382
1.588	0.28188
1.589	0.28228
1.59	0.28094
1.591	0.28255
1.592	0.28532
1.593	0.28749
1.593	0.29024
1.594	0.28946
1.595	0.28785
1.596	0.28807
1.597	0.28694
1.598	0.28568
1.598	0.28585
1.599	0.28429
1.6	0.27949
1.601	0.27764
1.602	0.27513
1.603	0.27222
1.603	0.26865
1.604	0.26813
1.605	0.2688
1.606	0.26836
1.607	0.26705
1.608	0.26632
1.608	0.26569
1.609	0.26596
1.61	0.26938
1.611	0.27279
1.612	0.27347
1.613	0.27343
1.613	0.27077
1.614	0.26899
1.615	0.26817
1.616	0.26736
1.617	0.26834
1.618	0.27057
1.618	0.27112
1.619	0.26946
1.62	0.26858
1.621	0.26966
1.622	0.26844
1.623	0.26912
1.623	0.27209
1.624	0.27252
1.625	0.27323
1.626	0.27324
1.627	0.27256
1.628	0.27175
1.628	0.27054
1.629	0.27331
1.63	0.27518
1.631	0.27576
1.632	0.27625
1.633	0.27742
1.633	0.27587
1.634	0.27715
1.635	0.27586
1.636	0.27765
1.637	0.27785
1.638	0.27978
1.638	0.28081
1.639	0.27892
1.64	0.27843
1.641	0.27825
1.642	0.27694
1.643	0.27121
1.643	0.27188
1.644	0.27145
1.645	0.2726
1.646	0.27366
1.647	0.2715
1.648	0.2718
1.648	0.27
1.649	0.2696
1.65	0.2713
1.651	0.27046
1.652	0.26743
1.653	0.26985
1.653	0.26908
1.654	0.26745
1.655	0.26702
1.656	0.26646
1.657	0.26628
1.658	0.26417
1.658	0.26484
1.659	0.26435
1.66	0.26324
1.661	0.262
1.662	0.26155
1.663	0.26331
1.663	0.26526
[truncated: 34,116 more rows]

## Sheet: Supplementary Fig. 1e
Supplementary Fig. 1e		SEC and Native PAGE of the Tripartite SC
SEC elution profile:											Native PAGE, silver stained (fractions B-1 and B-2 next to other samples):
volume [ml]	A280 [mAU]
0	1.23095
0.013	1.23267
0.025	1.24642
0.038	1.27326
0.051	1.24843
0.064	1.25295
0.076	1.24895
0.089	1.25211
0.102	1.25323
0.114	1.24641
0.127	1.25607
0.14	1.24758
0.153	1.26971
0.165	1.40946
0.178	1.78567
0.191	2.29659
0.203	2.4071
0.216	2.25156
0.229	2.10513
0.242	1.98171
0.254	1.88949
0.267	1.79752
0.28	1.7304
0.292	1.65156
0.305	1.59368
0.318	1.54331
0.331	1.51195
0.343	1.47615
0.356	1.4427
0.369	1.42162
0.381	1.39287
0.394	1.36626
0.407	1.3575
0.42	1.33711
0.432	1.32149
0.445	1.31139
0.458	1.30935
0.47	1.31216
0.483	1.29437
0.496	1.28736
0.509	1.27258
0.521	1.27967
0.534	1.27043
0.547	1.2689
0.559	1.26482
0.572	1.2568
0.585	1.25394
0.598	1.2598
0.61	1.25415
0.623	1.25339
0.636	1.2576
0.648	1.25451
0.661	1.24537
0.674	1.25432
0.687	1.25673
0.699	1.26148
0.712	1.26845
0.725	1.26307
0.737	1.26704
0.75	1.26948
0.763	1.26512
0.776	1.26672
0.788	1.27734
0.801	1.2737
0.814	1.27689
0.826	1.28017
0.839	1.27887
0.852	1.27799
0.865	1.279
0.877	1.27573
0.89	1.27398
0.903	1.28165
0.915	1.27992
0.928	1.28358
0.941	1.29268
0.954	1.29912
0.966	1.29765
0.979	1.30402
0.992	1.29998
1.004	1.30171
1.017	1.30683
1.03	1.30492
1.043	1.30717
1.055	1.30984
1.068	1.30854
1.081	1.31179
1.093	1.31867
1.106	1.31684
1.119	1.3262
1.132	1.32662
1.144	1.32659
1.157	1.33203
1.17	1.33906
1.182	1.34299
1.195	1.34015
1.208	1.33833
1.221	1.34205
1.233	1.35052
1.246	1.34794
1.259	1.35235
1.271	1.35745
1.284	1.35441
1.297	1.34302
1.31	1.36279
1.322	1.35977
1.335	1.36165
1.348	1.36689
1.36	1.37084
1.373	1.37357
1.386	1.3785
1.399	1.38644
1.411	1.3758
1.424	1.39085
1.437	1.39418
1.449	1.38129
1.462	1.39116
1.475	1.39585
1.488	1.40298
1.5	1.40292
1.513	1.40343
1.526	1.41441
1.538	1.41581
1.551	1.41667
1.564	1.41457
1.577	1.42066
1.589	1.41487
1.602	1.41803
1.615	1.42454
1.628	1.42096
1.64	1.42058
1.653	1.43034
1.666	1.43096
1.678	1.43971
1.691	1.44587
1.704	1.44308
1.717	1.45282
1.729	1.4521
1.742	1.45121
1.755	1.44847
1.767	1.45584
1.78	1.45897
1.793	1.46239
1.806	1.4758
1.818	1.47192
1.831	1.47352
1.844	1.47809
1.856	1.47557
1.869	1.47972
1.882	1.47867
1.895	1.47784
1.907	1.49186
1.92	1.49593
1.933	1.48974
1.945	1.49422
1.958	1.49895
1.971	1.49492
1.984	1.50412
1.996	1.50816
2.009	1.50803
2.022	1.50518
2.034	1.50653
2.047	1.51969
2.06	1.52719
2.073	1.52582
2.085	1.52406
2.098	1.522
2.111	1.53321
2.123	1.53197
2.136	1.52686
2.149	1.5336
2.162	1.53599
2.174	1.54161
2.187	1.54542
2.2	1.54966
2.212	1.54706
2.225	1.55504
2.238	1.55189
2.251	1.55191
2.263	1.55899
2.276	1.56252
2.289	1.55776
2.301	1.56152
2.314	1.56407
2.327	1.57494
2.34	1.57161
2.352	1.57223
2.365	1.57616
2.378	1.57869
2.39	1.57942
2.403	1.58551
2.416	1.58772
2.429	1.58741
2.441	1.58748
2.454	1.5985
2.467	1.59659
2.479	1.59336
2.492	1.58869
2.505	1.59237
2.518	1.61322
2.53	1.62017
2.543	1.61491
2.556	1.62202
2.568	1.61892
2.581	1.62387
2.594	1.62532
2.607	1.62259
2.619	1.64047
2.632	1.6335
2.645	1.6322
2.657	1.6412
2.67	1.64712
2.683	1.63895
2.696	1.65395
2.708	1.66221
2.721	1.65908
2.734	1.64352
2.746	1.64283
2.759	1.66129
2.772	1.66928
2.785	1.6606
2.797	1.66938
2.81	1.67081
2.823	1.67998
2.835	1.68564
2.848	1.68816
2.861	1.68565
2.874	1.69335
2.886	1.69564
2.899	1.69727
2.912	1.69592
2.924	1.69773
2.937	1.6984
2.95	1.70867
2.963	1.70374
2.975	1.71192
2.988	1.71236
3.001	1.71482
3.013	1.72122
3.026	1.71736
3.039	1.72566
3.052	1.73224
3.064	1.72352
3.077	1.72794
3.09	1.74134
3.102	1.7466
3.115	1.74098
3.128	1.75216
3.141	1.76125
3.153	1.75436
3.166	1.75493
3.179	1.76602
3.191	1.76368
3.204	1.76678
3.217	1.76471
3.23	1.76374
3.242	1.77159
3.255	1.77819
3.268	1.78008
3.28	1.77122
3.293	1.77882
3.306	1.77861
3.319	1.78548
3.331	1.79467
3.344	1.79123
3.357	1.79133
3.369	1.79534
3.382	1.79708
3.395	1.79885
3.408	1.80845
3.42	1.81014
3.433	1.80323
3.446	1.81092
3.458	1.81717
3.471	1.82529
3.484	1.80974
3.497	1.81707
3.509	1.82428
3.522	1.83147
3.535	1.83347
3.547	1.82632
3.56	1.83584
3.573	1.83743
3.586	1.83393
3.598	1.83611
3.611	1.83434
3.624	1.85166
3.636	1.8463
3.649	1.84514
3.662	1.84285
3.675	1.85241
3.687	1.85947
3.7	1.85456
3.713	1.85775
3.725	1.86614
3.738	1.86642
3.751	1.87026
3.764	1.86366
3.776	1.86681
3.789	1.86152
3.802	1.87526
3.814	1.87319
3.827	1.87277
3.84	1.87404
3.853	1.88301
3.865	1.8776
3.878	1.89115
3.891	1.8877
3.903	1.88505
3.916	1.89735
3.929	1.89992
3.942	1.90652
3.954	1.90064
3.967	1.90662
3.98	1.91145
3.992	1.90004
4.005	1.9047
4.018	1.90196
4.031	1.9042
4.043	1.9142
4.056	1.9192
4.069	1.91494
4.081	1.90866
4.094	1.9125
4.107	1.91619
4.12	1.91404
4.132	1.9198
4.145	1.92502
4.158	1.92673
4.17	1.92578
4.183	1.92575
4.196	1.93026
4.209	1.93168
4.221	1.92866
4.234	1.93695
4.247	1.94099
4.259	1.95222
4.272	1.93962
4.285	1.94413
4.298	1.95612
4.31	1.95424
4.323	1.96752
4.336	1.95797
4.348	1.96001
4.361	1.95724
4.374	1.97158
4.387	1.96909
4.399	1.97462
4.412	1.96904
4.425	1.97579
4.437	1.9788
4.45	1.97824
4.463	1.97297
4.476	1.98526
4.488	1.97793
4.501	1.98345
4.514	1.98928
4.526	1.99903
4.539	1.99286
4.552	1.99346
4.565	1.99689
4.577	1.98701
4.59	1.98907
4.603	2.0036
4.615	1.99724
4.628	2.00456
4.641	2.00737
4.654	2.00848
4.666	2.00394
4.679	2.0099
4.692	2.00911
4.704	2.02002
4.717	2.00729
4.73	2.01537
4.743	2.02742
4.755	2.01581
4.768	2.01383
4.781	2.02513
4.793	2.04106
4.806	2.02511
4.819	2.02672
4.832	2.03064
4.844	2.03443
4.857	2.03682
4.87	2.0292
4.883	2.03821
4.895	2.03518
4.908	2.04546
4.921	2.05057
4.933	2.03728
4.946	2.04199
4.959	2.04897
4.972	2.05635
4.984	2.05663
4.997	2.04393
5.01	2.05019
5.022	2.05931
5.035	2.07143
5.048	2.06846
5.061	2.06361
5.073	2.06928
5.086	2.0758
5.099	2.08297
5.111	2.08546
5.124	2.08365
5.137	2.07449
5.15	2.08274
5.162	2.06664
5.175	2.09
5.188	2.08366
5.2	2.08679
5.213	2.08899
5.226	2.09252
5.239	2.09116
5.251	2.09008
5.264	2.09093
5.277	2.09302
5.289	2.09519
5.302	2.09571
5.315	2.10979
5.328	2.11009
5.34	2.11149
5.353	2.10459
5.366	2.11176
5.378	2.10968
5.391	2.11077
5.404	2.11214
5.417	2.10599
5.429	2.10105
5.442	2.12198
5.455	2.12583
5.467	2.13011
5.48	2.12755
5.493	2.13503
5.506	2.13185
5.518	2.13696
5.531	2.13602
5.544	2.13678
5.556	2.13002
5.569	2.14712
5.582	2.14776
5.595	2.13961
5.607	2.142
5.62	2.14922
5.633	2.15912
5.645	2.15081
5.658	2.15345
5.671	2.15638
5.684	2.15597
5.696	2.17117
5.709	2.1675
5.722	2.16151
5.734	2.1678
5.747	2.1769
5.76	2.16888
5.773	2.17729
5.785	2.18166
5.798	2.17942
5.811	2.16226
5.823	2.17724
5.836	2.17679
5.849	2.18447
5.862	2.19859
5.874	2.18867
5.887	2.18404
5.9	2.18876
5.912	2.1966
5.925	2.19292
5.938	2.18821
5.951	2.20132
5.963	2.2044
5.976	2.19266
5.989	2.19014
6.001	2.18834
6.014	2.20047
6.027	2.19259
6.04	2.1987
6.052	2.20764
6.065	2.20933
6.078	2.20525
6.09	2.20744
6.103	2.20581
6.116	2.19678
6.129	2.19715
6.141	2.20048
6.154	2.20313
6.167	2.20366
6.179	2.20684
6.192	2.21265
6.205	2.20131
6.218	2.20488
6.23	2.21418
6.243	2.21843
6.256	2.21462
6.268	2.21928
6.281	2.22481
6.294	2.21492
6.307	2.21679
6.319	2.22506
6.332	2.22489
6.345	2.21801
6.357	2.23551
6.37	2.23179
6.383	2.22355
6.396	2.22219
6.408	2.23259
6.421	2.23354
6.434	2.23199
6.446	2.22691
6.459	2.23306
6.472	2.23833
6.485	2.24367
6.497	2.24498
6.51	2.23979
6.523	2.2379
6.535	2.24228
6.548	2.24948
6.561	2.24746
6.574	2.23788
6.586	2.24104
6.599	2.23903
6.612	2.24894
6.624	2.2541
6.637	2.2471
6.65	2.25109
6.663	2.25801
6.675	2.25624
6.688	2.24679
6.701	2.25921
6.713	2.24837
6.726	2.25243
6.739	2.25067
6.752	2.25844
6.764	2.26049
6.777	2.26119
6.79	2.27217
6.802	2.2648
6.815	2.256
6.828	2.26174
6.841	2.26755
6.853	2.26845
6.866	2.27533
6.879	2.27111
6.891	2.26664
6.904	2.26832
6.917	2.2661
6.93	2.27027
6.942	2.27605
6.955	2.27602
6.968	2.27596
6.98	2.27774
6.993	2.2765
7.006	2.28206
7.019	2.2824
7.031	2.27709
7.044	2.27599
7.057	2.28006
7.069	2.28432
7.082	2.28518
7.095	2.29621
7.108	2.29782
7.12	2.28074
7.133	2.28189
7.146	2.29519
7.158	2.29883
7.171	2.30048
7.184	2.2997
7.197	2.30219
7.209	2.30284
7.222	2.30906
7.235	2.30963
7.247	2.31053
7.26	2.31545
7.273	2.32784
7.286	2.3367
7.298	2.33191
7.311	2.34479
7.324	2.36011
7.336	2.36656
7.349	2.36685
7.362	2.36106
7.375	2.3767
7.387	2.37534
7.4	2.38777
7.413	2.38924
7.425	2.38537
7.438	2.38414
7.451	2.38931
7.464	2.38387
7.476	2.38348
7.489	2.39251
7.502	2.39203
7.514	2.38879
7.527	2.38044
7.54	2.39535
7.553	2.39246
7.565	2.39542
7.578	2.40238
7.591	2.40324
7.603	2.40291
7.616	2.41475
7.629	2.41813
7.642	2.41116
7.654	2.42154
7.667	2.42298
7.68	2.42835
7.692	2.43163
7.705	2.44048
7.718	2.43942
7.731	2.44661
7.743	2.44462
7.756	2.4466
7.769	2.45332
7.781	2.45416
7.794	2.46543
7.807	2.47517
7.82	2.47367
7.832	2.48696
7.845	2.49524
7.858	2.50343
7.87	2.49395
7.883	2.49933
7.896	2.50474
7.909	2.50865
7.921	2.51939
7.934	2.52669
7.947	2.54061
7.959	2.5622
7.972	2.56655
7.985	2.56846
7.998	2.58474
8.01	2.59394
8.023	2.60799
8.036	2.62149
8.048	2.62468
8.061	2.63595
8.074	2.64534
8.087	2.66704
8.099	2.68298
8.112	2.69068
8.125	2.70588
8.138	2.71378
8.15	2.72954
8.163	2.74828
8.176	2.75384
8.188	2.75924
8.201	2.77572
8.214	2.79679
8.227	2.81337
8.239	2.83048
8.252	2.85079
8.265	2.86455
8.277	2.88171
8.29	2.89071
8.303	2.91008
8.316	2.94053
8.328	2.96807
8.341	2.99306
8.354	3.01523
8.366	3.0439
8.379	3.067
8.392	3.07689
8.405	3.09946
8.417	3.12122
8.43	3.14189
8.443	3.15659
8.455	3.1746
8.468	3.18534
8.481	3.18802
8.494	3.19476
8.506	3.19965
8.519	3.20153
8.532	3.19688
8.544	3.18511
8.557	3.18669
8.57	3.17625
8.583	3.16744
8.595	3.14766
8.608	3.14443
8.621	3.15126
8.633	3.1263
8.646	3.10126
8.659	3.08741
8.672	3.07962
8.684	3.06846
8.697	3.06044
8.71	3.04012
8.722	3.03539
8.735	3.02854
8.748	3.01249
8.761	3.00449
8.773	2.99869
8.786	2.9837
8.799	2.97674
8.811	2.95828
8.824	2.95406
8.837	2.95066
8.85	2.93588
8.862	2.93335
8.875	2.92858
8.888	2.91655
8.9	2.92253
8.913	2.91594
8.926	2.91164
8.939	2.90492
8.951	2.9
8.964	2.90288
8.977	2.89579
8.989	2.8925
9.002	2.88923
9.015	2.89549
9.028	2.89304
9.04	2.8872
9.053	2.88383
9.066	2.88164
9.078	2.88272
9.091	2.88161
9.104	2.88646
9.117	2.89444
9.129	2.88737
9.142	2.88466
9.155	2.89025
9.167	2.89815
9.18	2.89591
9.193	2.89955
9.206	2.90183
9.218	2.91273
9.231	2.90384
9.244	2.9108
9.256	2.89926
9.269	2.9032
9.282	2.91103
9.295	2.90564
9.307	2.91083
9.32	2.91518
9.333	2.91609
9.345	2.92772
9.358	2.93671
9.371	2.94072
9.384	2.94683
9.396	2.9434
9.409	2.95244
9.422	2.95548
9.434	2.95867
9.447	2.96947
9.46	2.97569
9.473	2.97861
9.485	2.97732
9.498	2.99149
9.511	3.00091
9.523	2.99556
9.536	3.00202
9.549	3.01382
9.562	3.03041
9.574	3.04207
9.587	3.0491
9.6	3.0565
9.612	3.05311
9.625	3.06159
9.638	3.06436
9.651	3.07369
9.663	3.08447
9.676	3.09193
9.689	3.10418
9.701	3.11047
9.714	3.10975
9.727	3.12066
9.74	3.13517
9.752	3.14587
9.765	3.15071
9.778	3.15964
9.79	3.16719
9.803	3.17424
9.816	3.19291
9.829	3.21663
9.841	3.21785
9.854	3.21646
9.867	3.23984
9.879	3.24701
9.892	3.24053
9.905	3.26244
9.918	3.27386
9.93	3.28587
9.943	3.29337
9.956	3.29614
9.968	3.30464
9.981	3.31062
9.994	3.33207
10.007	3.33792
10.019	3.35638
10.032	3.3562
10.045	3.3663
10.057	3.37872
10.07	3.38354
10.083	3.38614
10.096	3.38962
10.108	3.41637
10.121	3.41308
10.134	3.42503
10.146	3.42276
10.159	3.43727
10.172	3.45102
10.185	3.459
10.197	3.4589
10.21	3.46305
10.223	3.47731
10.235	3.48693
10.248	3.48707
10.261	3.50119
10.274	3.51117
10.286	3.52074
10.299	3.53193
10.312	3.53338
10.324	3.5399
10.337	3.54788
10.35	3.54934
10.363	3.56027
10.375	3.57154
10.388	3.58848
10.401	3.59479
10.413	3.59926
10.426	3.59904
10.439	3.61299
10.452	3.62453
10.464	3.63333
10.477	3.64005
10.49	3.64677
10.502	3.65852
10.515	3.66635
10.528	3.6763
10.541	3.69331
10.553	3.6996
10.566	3.70344
10.579	3.71893
10.591	3.73577
10.604	3.73749
10.617	3.75537
10.63	3.76646
10.642	3.77364
10.655	3.79671
10.668	3.80386
10.68	3.82205
10.693	3.83906
10.706	3.85577
10.719	3.8731
10.731	3.89333
10.744	3.90104
10.757	3.92298
10.769	3.9377
10.782	3.95579
10.795	3.96249
10.808	4.00001
10.82	4.01722
10.833	4.03029
10.846	4.04985
10.858	4.06832
10.871	4.09302
10.884	4.11847
10.897	4.13999
10.909	4.17165
10.922	4.19154
10.935	4.21572
10.947	4.243
10.96	4.26566
10.973	4.29688
10.986	4.32533
10.998	4.35165
11.011	4.38356
11.024	4.40649
11.036	4.44811
11.049	4.47036
11.062	4.49185
11.075	4.53748
11.087	4.56323
11.1	4.61126
11.113	4.64623
11.125	4.68469
11.138	4.72107
11.151	4.7593
11.164	4.80101
11.176	4.85295
11.189	4.89901
11.202	4.94175
11.214	4.99383
11.227	5.04904
11.24	5.09744
11.253	5.14359
11.265	5.19238
11.278	5.25608
11.291	5.29856
11.304	5.3579
11.316	5.43244
11.329	5.48822
11.342	5.56198
11.354	5.63478
11.367	5.68803
11.38	5.76149
11.393	5.83654
11.405	5.92419
11.418	6.01381
11.431	6.09593
11.443	6.18466
11.456	6.26936
11.469	6.36875
11.482	6.46609
11.494	6.56636
11.507	6.65828
11.52	6.77607
11.532	6.88054
11.545	7.00722
11.558	7.12498
11.571	7.25961
11.583	7.38045
11.596	7.51433
11.609	7.6497
11.621	7.77989
11.634	7.921
11.647	8.07074
11.66	8.2281
11.672	8.39293
11.685	8.56355
11.698	8.72776
11.71	8.90237
11.723	9.0892
11.736	9.27476
11.749	9.45175
11.761	9.64655
11.774	9.84283
11.787	10.048
11.799	10.2661
11.812	10.4711
11.825	10.6868
11.838	10.9102
11.85	11.1308
11.863	11.3559
11.876	11.5999
11.888	11.8396
11.901	12.0868
11.914	12.3274
11.927	12.5761
11.939	12.8363
11.952	13.0972
11.965	13.3546
11.977	13.6204
11.99	13.8882
12.003	14.1718
12.016	14.4417
12.028	14.7131
12.041	15.0088
12.054	15.298
12.066	15.5831
12.079	15.8785
12.092	16.1699
12.105	16.4629
12.117	16.7812
12.13	17.0935
12.143	17.4051
12.155	17.7201
12.168	18.0428
12.181	18.3519
12.194	18.6841
12.206	19.011
12.219	19.3436
12.232	19.6817
12.244	20.0216
12.257	20.3759
12.27	20.7238
12.283	21.082
12.295	21.4486
12.308	21.8274
12.321	22.2001
12.333	22.5887
12.346	22.9746
12.359	23.3809
12.372	23.7955
12.384	24.2288
12.397	24.657
12.41	25.096
12.422	25.554	for coloring the area of fraction B-1
12.435	26.0313
12.448	26.5193	area y	rescaled x
12.461	27.0161
12.473	27.5481	0	0
12.486	28.0739	0	416.633
12.499	28.6291	28.6291	416.633	x min	0
12.511	29.1998	29.1998	417.033	x max	30
12.524	29.7994	29.7994	417.467
12.537	30.4008	30.4008	417.9
12.55	31.0225	31.0225	418.333
12.562	31.6733	31.6733	418.733
12.575	32.3529	32.3529	419.167
12.588	33.0617	33.0617	419.6
12.6	33.7747	33.7747	420
12.613	34.5101	34.5101	420.433
12.626	35.2766	35.2766	420.867
12.639	36.0776	36.0776	421.3
12.651	36.885	36.885	421.7
12.664	37.7111	37.7111	422.133
12.677	38.5906	38.5906	422.567
12.689	39.4657	39.4657	422.967
12.702	40.3727	40.3727	423.4
12.715	41.2897	41.2897	423.833
12.728	42.2371	42.2371	424.267
12.74	43.2009	43.2009	424.667
12.753	44.1957	44.1957	425.1
12.766	45.1783	45.1783	425.533
12.778	46.1827	46.1827	425.933
12.791	47.2096	47.2096	426.367
12.804	48.2437	48.2437	426.8
12.817	49.2837	49.2837	427.233
12.829	50.3184	50.3184	427.633
12.842	51.3685	51.3685	428.067
12.855	52.4166	52.4166	428.5
12.867	53.4458	53.4458	428.9
12.88	54.4944	54.4944	429.333
12.893	55.5168	55.5168	429.767
12.906	56.5372	56.5372	430.2
12.918	57.5414	57.5414	430.6
12.931	58.5122	58.5122	431.033
12.944	59.4734	59.4734	431.467
12.956	60.4113	60.4113	431.867
12.969	61.3289	61.3289	432.3
12.982	62.1912	62.1912	432.733
12.995	63.0392	63.0392	433.167
13.007	63.8627	63.8627	433.567
13.02	64.656	64.656	434
13.033	65.385	65.385	434.433
13.045	66.0812	66.0812	434.833
13.058	66.7398	66.7398	435.267
13.071	67.3736	67.3736	435.7
13.084	67.9406	67.9406	436.133
13.096	68.4687	68.4687	436.533
13.109	68.9541	68.9541	436.967
13.122	69.3957	69.3957	437.4
13.134	69.796	69.796	437.8
13.147	70.1352	70.1352	438.233
13.16	70.4392	70.4392	438.667
13.173	70.6932	70.6932	439.1
13.185	70.9174	70.9174	439.5
13.198	71.093	71.093	439.933
13.211	71.2169	71.2169	440.367
13.223	71.3124	71.3124	440.767
13.236	71.3522	71.3522	441.2
13.249	71.3652	71.3652	441.633
13.262	71.3267	71.3267	442.067
13.274	71.2767	71.2767	442.467
13.287	71.1896	71.1896	442.9
13.3	71.0844	71.0844	443.333
13.312	70.916	70.916	443.733
13.325	70.7519	70.7519	444.167
13.338	70.5466	70.5466	444.6
13.351	70.3407	70.3407	445.033
13.363	70.0935	70.0935	445.433
13.376	69.8536	69.8536	445.867
13.389	69.5876	69.5876	446.3
13.401	69.313	69.313	446.7
13.414	69.0195	69.0195	447.133
13.427	68.7117	68.7117	447.567
13.44	68.4239	68.4239	448
13.452	68.1181	68.1181	448.4
13.465	67.8194	67.8194	448.833
13.478	67.5092	67.5092	449.267
13.49	67.2232	67.2232	449.667
13.503	66.9165	0	449.667
13.516	66.6277	0	1000
13.529	66.3468
13.541	66.0802
13.554	65.798
13.567	65.5711
13.579	65.3178
13.592	65.1195
13.605	64.8974
13.618	64.7217
13.63	64.5409
13.643	64.4125
13.656	64.2766
13.668	64.1435
13.681	64.0226
13.694	63.9474
13.707	63.8792
13.719	63.8075
13.732	63.7718
13.745	63.7465
13.757	63.7469
13.77	63.7485
13.783	63.7621
13.796	63.7856
13.808	63.8246
13.821	63.8617
13.834	63.9102
13.846	63.958
13.859	64.0202
13.872	64.072
13.885	64.1411
13.897	64.184
13.91	64.2509
13.923	64.3015
13.935	64.3478
13.948	64.3881
13.961	64.423
13.974	64.4248
13.986	64.4414
13.999	64.4322
14.012	64.4188
14.024	64.4097
14.037	64.361
14.05	64.2934
14.063	64.2059
14.075	64.1325
14.088	64.0148
14.101	63.8735
14.113	63.7099
14.126	63.5463
14.139	63.3504
14.152	63.1429
14.164	62.8954
14.177	62.6451
14.19	62.364
14.202	62.0765
14.215	61.7438
14.228	61.4029
14.241	61.0513
14.253	60.6584
14.266	60.2598
14.279	59.8222
14.291	59.4055
14.304	58.9402
14.317	58.4616
14.33	57.9601
14.342	57.4515
14.355	56.9026
14.368	56.3683
14.38	55.8129
14.393	55.2399
14.406	54.6616
14.419	54.0627
14.431	53.4486
14.444	52.8231
14.457	52.1837
14.469	51.5561
14.482	50.8854
14.495	50.2395
14.508	49.6024
14.52	48.9355
14.533	48.291
14.546	47.6213
14.559	46.9576
14.571	46.2866
14.584	45.6445
14.597	44.9806
14.609	44.3471
14.622	43.7017
14.635	43.0722
14.648	42.4457
14.66	41.8306
14.673	41.2061
14.686	40.613
14.698	40.0185
14.711	39.4347
14.724	38.8684
14.737	38.3066
14.749	37.744
14.762	37.2099
14.775	36.6843
14.787	36.1492
14.8	35.6533
14.813	35.1664
14.826	34.6866
14.838	34.2042
14.851	33.7474
14.864	33.2918
14.876	32.8691
14.889	32.4276
14.902	32.0243
14.915	31.6387
14.927	31.2587
14.94	30.8715
14.953	30.5078
14.965	30.1538
14.978	29.8225
14.991	29.4799
15.004	29.1639
15.016	28.8666
15.029	28.5598
15.042	28.2697
15.054	27.9845
15.067	27.7143
15.08	27.4589
15.093	27.2028
15.105	26.9632
15.118	26.7289
15.131	26.5097
15.143	26.2995
15.156	26.0958
15.169	25.8996
15.182	25.6984
15.194	25.5294
15.207	25.3602
15.22	25.209
15.232	25.0444
15.245	24.8977
15.258	24.7681
15.271	24.6417
15.283	24.5269
15.296	24.4245
15.309	24.3284
15.321	24.2417
15.334	24.1632
15.347	24.0938
15.36	24.039
15.372	23.9918
15.385	23.9594
15.398	23.9367
15.41	23.9198
15.423	23.9256
15.436	23.9403
15.449	23.9642
15.461	24.008
15.474	24.0434
15.487	24.0951
15.499	24.1647
15.512	24.2397
15.525	24.3248
15.538	24.4055
15.55	24.4968
15.563	24.6095
15.576	24.7199
15.588	24.8276
15.601	24.9411
15.614	25.0574
15.627	25.1863
15.639	25.2986
15.652	25.4082
15.665	25.5292
15.677	25.6523
15.69	25.7655
15.703	25.8772
15.716	25.9952
15.728	26.1056
15.741	26.2074
15.754	26.2952
15.766	26.3797
15.779	26.4744
15.792	26.5519
15.805	26.6268
15.817	26.6995
15.83	26.7517
15.843	26.8089
15.855	26.8525
15.868	26.9054
15.881	26.9205
15.894	26.9519
15.906	26.9688
15.919	26.9747
15.932	26.9643
15.944	26.9702
15.957	26.9511
15.97	26.9196
15.983	26.885
15.995	26.8448
16.008	26.7846
16.021	26.7269
16.033	26.6471
16.046	26.553
16.059	26.4563
16.072	26.358
16.084	26.2489
16.097	26.1156
16.11	25.9836
16.122	25.8362
16.135	25.6723
16.148	25.512
16.161	25.3339
16.173	25.1489
16.186	24.9637
16.199	24.7557
16.211	24.5456
16.224	24.3282
16.237	24.107
16.25	23.8667
16.262	23.6263
16.275	23.3826
16.288	23.1441
16.3	22.8847
16.313	22.6309
16.326	22.3614
16.339	22.0865
16.351	21.8199
16.364	21.5483
16.377	21.2698
16.389	20.9894
16.402	20.7214
16.415	20.4448
16.428	20.1728
16.44	19.8929
16.453	19.623
16.466	19.3422
16.478	19.0719
16.491	18.7948
16.504	18.5345
16.517	18.2723
16.529	18.0019
16.542	17.7334
16.555	17.4777
16.567	17.2274
16.58	16.9809
16.593	16.7422
16.606	16.491
16.618	16.2586
16.631	16.0139
16.644	15.7825
16.656	15.5567
16.669	15.3466
16.682	15.1275
16.695	14.9163
16.707	14.6989
16.72	14.4978
16.733	14.2979
16.745	14.1265
16.758	13.929
16.771	13.7336
16.784	13.5464
16.796	13.3713
16.809	13.1828
16.822	13.0207
16.834	12.8466
16.847	12.6939
16.86	12.5235
16.873	12.3525
16.885	12.2095
16.898	12.0586
16.911	11.9062
16.923	11.7569
16.936	11.6223
16.949	11.4725
16.962	11.3383
16.974	11.208
16.987	11.0796
17	10.9577
17.012	10.8368
17.025	10.7243
17.038	10.6189
17.051	10.5336
17.063	10.4333
17.076	10.359
17.089	10.3088
17.101	10.2614
17.114	10.2375
17.127	10.2263
17.14	10.2305
17.152	10.2651
17.165	10.313
17.178	10.4008
17.19	10.4886
17.203	10.6053
17.216	10.7466
17.229	10.9385
17.241	11.1442
17.254	11.3744
17.267	11.6388
17.279	11.9315
17.292	12.2403
17.305	12.572
17.318	12.912
17.33	13.2722
17.343	13.6393
17.356	14.0101
17.368	14.4007
17.381	14.7908
17.394	15.1696
17.407	15.5392
17.419	15.8984
17.432	16.251
17.445	16.5738
17.457	16.8898
17.47	17.1573
17.483	17.4092
17.496	17.6444
17.508	17.84
17.521	18.0037
17.534	18.1349
17.546	18.2457
17.559	18.3138
17.572	18.3735
17.585	18.3897
17.597	18.3865
17.61	18.3681
17.623	18.3133
17.635	18.2365
17.648	18.1637
17.661	18.0558
17.674	17.9373
17.686	17.8065
17.699	17.6694
17.712	17.5217
17.724	17.3582
17.737	17.1866
17.75	17.0139
17.763	16.8456
17.775	16.6625
17.788	16.4862
17.801	16.2981
17.814	16.1106
17.826	15.924
17.839	15.7411
17.852	15.5606
17.864	15.3648
17.877	15.1692
17.89	14.9835
17.903	14.7989
17.915	14.613
17.928	14.4178
17.941	14.2385
17.953	14.0635
17.966	13.88
17.979	13.6974
17.992	13.5183
18.004	13.3528
18.017	13.1799
18.03	13.0096
18.042	12.844
18.055	12.688
18.068	12.5335
18.081	12.3754
18.093	12.2192
18.106	12.0713
18.119	11.9359
18.131	11.7971
18.144	11.6478
18.157	11.4993
18.17	11.3665
18.182	11.2331
18.195	11.1044
18.208	10.9855
18.22	10.8468
18.233	10.7177
18.246	10.5887
18.259	10.4604
18.271	10.3423
18.284	10.2251
18.297	10.0922
18.309	9.96341
18.322	9.84493
18.335	9.72861
18.348	9.60625
18.36	9.48147
18.373	9.35828
18.386	9.23992
18.398	9.11606
18.411	8.99318
18.424	8.88191
18.437	8.76393
18.449	8.63305
18.462	8.51554
18.475	8.40259
18.487	8.29683
18.5	8.19026
18.513	8.06469
18.526	7.9506
18.538	7.84335
18.551	7.73197
18.564	7.62765
18.576	7.52353
18.589	7.42754
18.602	7.32214
18.615	7.22393
18.627	7.1117
18.64	7.02852
18.653	6.9232
18.665	6.84144
18.678	6.74462
18.691	6.6627
18.704	6.57437
18.716	6.48883
18.729	6.41062
18.742	6.32787
18.754	6.2466
18.767	6.17971
18.78	6.09974
18.793	6.02171
18.805	5.95554
18.818	5.89368
18.831	5.81224
18.843	5.73262
18.856	5.67995
18.869	5.62005
18.882	5.55422
18.894	5.49559
18.907	5.44011
18.92	5.38159
18.932	5.3334
18.945	5.26992
18.958	5.22954
18.971	5.16166
18.983	5.1228
18.996	5.08921
19.009	5.03557
19.021	4.98156
19.034	4.94198
19.047	4.89865
19.06	4.86337
19.072	4.82038
19.085	4.78235
19.098	4.75642
19.11	4.724
19.123	4.68998
19.136	4.65494
19.149	4.63089
19.161	4.60309
19.174	4.5744
19.187	4.55711
19.199	4.54079
19.212	4.52441
19.225	4.51002
19.238	4.50778
19.25	4.50617
19.263	4.51537
19.276	4.52958
19.288	4.55085
19.301	4.58359
19.314	4.6181
19.327	4.6589
19.339	4.71245
19.352	4.77705
19.365	4.86037
19.377	4.94312
19.39	5.03492
19.403	5.13134
19.416	5.2479
19.428	5.35952
19.441	5.47684
19.454	5.60388
19.466	5.74781
19.479	5.88419
19.492	6.03075
19.505	6.17275
19.517	6.30239
19.53	6.44325
19.543	6.58262
19.555	6.70569
19.568	6.83315
19.581	6.94099
19.594	7.05076
19.606	7.15334
19.619	7.2487
19.632	7.32205
19.644	7.39808
19.657	7.45619
19.67	7.51815
19.683	7.56813
19.695	7.5998
19.708	7.62972
19.721	7.63371
19.733	7.65396
19.746	7.64271
19.759	7.62826
19.772	7.62229
19.784	7.5969
19.797	7.56846
19.81	7.52986
19.822	7.48412
19.835	7.44518
19.848	7.37152
19.861	7.3211
19.873	7.26222
19.886	7.19003
19.899	7.11841
19.911	7.05826
19.924	6.99076
19.937	6.90565
19.95	6.82088
19.962	6.73823
19.975	6.66427
19.988	6.58431
20	6.49779
20.013	6.41049
20.026	6.3263
20.039	6.24698
20.051	6.15978
20.064	6.07561
20.077	5.98976
20.089	5.92155
20.102	5.83539
20.115	5.7534
20.128	5.69008
20.14	5.61193
20.153	5.52853
20.166	5.44783
20.178	5.38567
20.191	5.32706
20.204	5.26421
20.217	5.19768
20.229	5.14256
20.242	5.08589
20.255	5.03274
20.267	4.97407
20.28	4.91449
20.293	4.86902
20.306	4.8271
20.318	4.76125
20.331	4.72896
20.344	4.6749
20.356	4.62587
20.369	4.58885
20.382	4.54958
20.395	4.50407
20.407	4.46409
20.42	4.42851
20.433	4.39907
20.445	4.36118
20.458	4.32149
20.471	4.29217
20.484	4.25109
20.496	4.2327
20.509	4.19555
20.522	4.16594
20.534	4.14401
20.547	4.11772
20.56	4.0938
20.573	4.06794
20.585	4.04878
20.598	4.01956
20.611	4.00134
20.623	3.98363
20.636	3.96219
20.649	3.93354
20.662	3.90919
20.674	3.89348
20.687	3.8904
20.7	3.8727
20.712	3.87054
20.725	3.88109
20.738	3.8565
20.751	3.80692
20.763	3.7945
20.776	3.79288
20.789	3.78773
20.801	3.76087
20.814	3.7435
20.827	3.73884
20.84	3.72881
20.852	3.70789
20.865	3.75551
20.878	3.79816
20.89	3.77991
20.903	3.74583
20.916	3.71406
20.929	3.70266
20.941	3.68034
20.954	3.66613
20.967	3.65776
20.979	3.64771
20.992	3.63147
21.005	3.61413
21.018	3.62786
21.03	3.61334
21.043	3.60355
21.056	3.59028
21.069	3.59841
21.081	3.58981
21.094	3.5844
21.107	3.57912
21.119	3.57763
21.132	3.57249
21.145	3.55775
21.158	3.57009
21.17	3.56668
21.183	3.57097
21.196	3.58175
21.208	3.57126
21.221	3.5685
21.234	3.57957
21.247	3.58187
21.259	3.57413
21.272	3.56975
21.285	3.57427
21.297	3.57005
21.31	3.56834
21.323	3.57112
21.336	3.56638
21.348	3.56175
21.361	3.57357
21.374	3.57481
21.386	3.57084
21.399	3.56746
21.412	3.57568
21.425	3.57689
21.437	3.5719
21.45	3.56713
21.463	3.56129
21.475	3.56358
21.488	3.56633
21.501	3.55632
21.514	3.55766
21.526	3.55171
21.539	3.54544
21.552	3.54341
21.564	3.53729
21.577	3.53788
21.59	3.52599
21.603	3.52479
21.615	3.50901
21.628	3.51204
21.641	3.50497
21.653	3.50528
21.666	3.50303
21.679	3.50015
21.692	3.48342
21.704	3.47787
21.717	3.47644
21.73	3.46189
21.742	3.45777
21.755	3.45124
21.768	3.45724
21.781	3.44848
21.793	3.45003
21.806	3.43513
21.819	3.43176
21.831	3.41789
21.844	3.42015
21.857	3.4146
21.87	3.40854
21.882	3.40081
21.895	3.39563
21.908	3.38902
21.92	3.39046
21.933	3.37796
21.946	3.38132
21.959	3.37359
21.971	3.35915
21.984	3.36652
21.997	3.36091
22.009	3.3505
22.022	3.34131
22.035	3.32881
22.048	3.33159
22.06	3.33059
22.073	3.32857
22.086	3.32121
22.098	3.31359
22.111	3.31904
22.124	3.31159
22.137	3.30472
22.149	3.29974
22.162	3.29745
22.175	3.28623
22.187	3.28856
22.2	3.2826
22.213	3.27428
22.226	3.27523
22.238	3.27187
22.251	3.27772
22.264	3.27
22.276	3.27375
22.289	3.27712
22.302	3.25994
22.315	3.26343
22.327	3.25776
22.34	3.25819
22.353	3.25369
22.365	3.2668
22.378	3.25095
22.391	3.24566
22.404	3.25017
22.416	3.23343
22.429	3.2359
22.442	3.23948
22.454	3.2315
22.467	3.23487
22.48	3.22847
22.493	3.22525
22.505	3.22077
22.518	3.22615
22.531	3.22646
22.543	3.2263
22.556	3.22427
22.569	3.22703
22.582	3.2189
22.594	3.20964
22.607	3.20544
22.62	3.21196
22.632	3.21441
22.645	3.21394
22.658	3.21056
22.671	3.20322
22.683	3.20341
22.696	3.20108
22.709	3.19721
22.721	3.19413
22.734	3.19235
22.747	3.18569
22.76	3.1869
22.772	3.18578
22.785	3.18691
22.798	3.18325
22.81	3.18825
22.823	3.1891
22.836	3.18079
22.849	3.17867
22.861	3.16849
22.874	3.16779
22.887	3.16475
22.899	3.16762
22.912	3.1611
22.925	3.15335
22.938	3.15624
22.95	3.16067
22.963	3.15579
22.976	3.15849
22.988	3.15389
23.001	3.15361
23.014	3.1539
23.027	3.14912
23.039	3.14877
23.052	3.15859
23.065	3.14828
23.077	3.14053
23.09	3.14497
23.103	3.13928
23.116	3.1413
23.128	3.13918
23.141	3.13131
23.154	3.13715
23.166	3.12429
23.179	3.13103
23.192	3.13139
23.205	3.13721
23.217	3.13555
23.23	3.12552
23.243	3.1362
23.255	3.12824
23.268	3.12206
23.281	3.12598
23.294	3.12965
23.306	3.13124
23.319	3.1275
23.332	3.11374
23.344	3.12484
23.357	3.13148
23.37	3.12704
23.383	3.1231
23.395	3.11911
23.408	3.11963
23.421	3.10524
23.433	3.11595
23.446	3.11093
23.459	3.12035
23.472	3.1205
23.484	3.11458
23.497	3.11117
23.51	3.11134
23.522	3.10687
23.535	3.1101
23.548	3.11529
23.561	3.1101
23.573	3.09933
23.586	3.09639
23.599	3.0973
23.611	3.10288
23.624	3.10747
23.637	3.11163
23.65	3.09938
23.662	3.09827
23.675	3.09958
23.688	3.10485
23.7	3.1034
23.713	3.1027
23.726	3.09646
23.739	3.10682
23.751	3.10199
23.764	3.09855
23.777	3.09524
23.789	3.10651
23.802	3.09654
23.815	3.10591
23.828	3.10711
23.84	3.09732
23.853	3.093
23.866	3.10123
23.878	3.10189
23.891	3.10754
23.904	3.1058
23.917	3.09831
23.929	3.10386
23.942	3.09761
23.955	3.09519
23.967	3.09847
23.98	3.10892
23.993	3.09788
24.006	3.09862
24.018	3.09607
24.031	3.10259
24.044	3.09932
24.056	3.09429
24.069	3.09785
24.082	3.10072
24.095	3.10579
24.107	3.09588
24.12	3.1021
24.133	3.10554
24.145	3.11256
24.158	3.10156
24.171	3.10625
24.184	3.10799
24.196	3.10476
24.209	3.10008
24.222	3.11416
24.235	3.11708
24.247	3.11281
24.26	3.11796
24.273	3.11841
24.285	3.11665
24.298	3.11641
24.311	3.10984
24.324	3.11533
24.336	3.12672
24.349	3.12968
24.362	3.11831
24.374	3.12001
24.387	3.12159
24.4	3.11973
24.413	3.11276
24.425	3.11594
24.438	3.1219
24.451	3.12551
24.463	3.10961
24.476	3.11208
24.489	3.12055
24.502	3.12478
24.514	3.12893
24.527	3.11874
24.54	3.11237
24.552	3.11264
24.565	3.11806
24.578	3.12701
24.591	3.13485
24.603	3.13463
24.616	3.13214
24.629	3.12894
24.641	3.12128
24.654	3.12545
24.667	3.11899
24.68	3.12198
24.692	3.13128
24.705	3.12839
24.718	3.12893
24.73	3.1222
24.743	3.12412
24.756	3.12003
24.769	3.14003
24.781	3.14864
24.794	3.14178
24.807	3.14049
24.819	3.13963
24.832	3.14236
24.845	3.13591
24.858	3.14452
24.87	3.145
24.883	3.1429
24.896	3.14203
24.908	3.14432
24.921	3.14641
24.934	3.14593
24.947	3.1507
24.959	3.15013
24.972	3.14769
24.985	3.14977
24.997	3.16144
25.01	3.15252
25.023	3.15376
25.036	3.15631
25.048	3.15658
25.061	3.15096
25.074	3.15156
25.086	3.15847
25.099	3.15879
25.112	3.16005
25.125	3.16583
25.137	3.15718
25.15	3.1579
25.163	3.15771
25.175	3.15679
25.188	3.16377
25.201	3.1646
25.214	3.15514
25.226	3.15702
25.239	3.15231
25.252	3.14412
25.264	3.13426
25.277	3.13364
25.29	3.1435
25.303	3.14858
25.315	3.14068
25.328	3.13463
25.341	3.13286
25.353	3.13616
25.366	3.1244
25.379	3.12952
[truncated: 1,593 more rows]

## Sheet: Supplementary Fig. 1f
Supplementary Fig. 1f		SDS PAGE (Ag-stained) of the Bipartite (fraction A-1 from 1d) and Tripartite (fraction B-1 from 1e) SC

## Sheet: Supplementary Fig. 1g
Supplementary Fig. 1g		SDS PAGE (TMBZ staining) of the Bipartite SC (fraction A-1 from 1d) and wild type membrane proteins

## Sheet: Supplementary Fig. 1h
Supplementary Fig. 1h		redox spectra of Bipartite CIII2CIV and Tripartite CIII2CIV
Bipartite CIII2CIV															Tripartite CIII2CIV
ascorbate-reduced		ferricyanide-oxidized		ascorbate-reduced minus ferricyanide-oxidized		dithionite-reduced		dithionite-reduced minus ferricyanide-oxidized							ascorbate-reduced		ferricyanide-oxidized		ascorbate-reduced minus ferricyanide-oxidized		dithionite-reduced		dithionite-reduced minus ferricyanide-oxidized
Wavelength (nm)	A (mAU)	Wavelength (nm)	A (mAU)	A (mAU)	baseline correction (A - 0.0018)	Wavelength (nm)	A (mAU)	A (mAU)	baseline correction (A + 0.003)						Wavelength (nm)	A (mAU)	Wavelength (nm)	A (mAU)	A (mAU)	baseline correction (A + 0.0037)	Wavelength (nm)	A (mAU)	A (mAU)	baseline correction (A + 0.00027)
800.006	0.00062246	800.006	0.000409942	0.000212517	-0.00158748	800.006	0.000767057	0.000357115	0.00335711						800.006	0.00126134	800.006	0.00156015	-0.000298813	0.00340119	800.006	0.00407741	0.00251725	0.00278725
798.998	0.00119657	798.998	0.000543453	0.000653116	-0.00114688	798.998	0.00152472	0.000981263	0.00398126						798.998	0.00110887	798.998	0.000977103	0.000131765	0.00383177	798.998	0.00362141	0.00264431	0.00291431
797.99	0.00181641	797.99	0.000824655	0.000991751	-0.000808249	797.99	0.00132209	0.000497436	0.00349744						797.99	0.00088418	797.99	0.00113941	-0.000255234	0.00344477	797.99	0.0037586	0.00261919	0.00288919
797.016	0.000640736	797.016	0.000632777	7.95868e-06	-0.00179204	797.016	0.001419	0.000786226	0.00378623						797.016	0.000983978	797.016	0.00136912	-0.000385138	0.00331486	797.016	0.00333451	0.00196539	0.00223539
796.006	0.000842058	796.006	0.000985198	-0.00014314	-0.00194314	796.006	0.0015382	0.000553001	0.003553						796.006	0.00147014	796.006	0.00160463	-0.000134487	0.00356551	796.006	0.0042402	0.00263557	0.00290557
794.997	0.00137626	794.997	0.000794649	0.000581608	-0.00121839	794.997	0.00105227	0.000257621	0.00325762						794.997	0.00131994	794.997	0.0011811	0.000138837	0.00383884	794.997	0.00373001	0.00254891	0.00281891
793.987	0.00152516	793.987	0.000886748	0.00063841	-0.00116159	793.987	0.00105899	0.000172242	0.00317224						793.987	0.00106384	793.987	0.00125049	-0.000186643	0.00351336	793.987	0.00399139	0.00274091	0.00301091
793.012	0.00170197	793.012	0.00111868	0.00058329	-0.00121671	793.012	0.00142573	0.000307051	0.00330705						793.012	0.000969761	793.012	0.000910068	5.96927e-05	0.00375969	793.012	0.00389626	0.00298619	0.00325619
792.001	0.00130207	792.001	0.000654683	0.000647389	-0.00115261	792.001	0.000993292	0.000338609	0.00333861						792.001	0.00127811	792.001	0.00131648	-3.83739e-05	0.00366163	792.001	0.00386868	0.00255219	0.00282219
790.99	0.00116046	790.99	0.000573105	0.000587359	-0.00121264	790.99	0.00148643	0.000913323	0.00391332						790.99	0.00127824	790.99	0.00123504	4.3199e-05	0.0037432	790.99	0.00396611	0.00273107	0.00300107
790.013	0.000933493	790.013	0.000488639	0.000444853	-0.00135515	790.013	0.000879304	0.000390665	0.00339066						790.013	0.00103629	790.013	0.00134998	-0.000313693	0.00338631	790.013	0.00374069	0.00239071	0.00266071
789.001	0.00122395	789.001	0.000475345	0.00074861	-0.00105139	789.001	0.00129787	0.000822521	0.00382252						789.001	0.00118009	789.001	0.00133292	-0.000152832	0.00354717	789.001	0.00343975	0.00210683	0.00237683
787.989	0.00114266	787.989	0.00105741	8.52511e-05	-0.00171475	787.989	0.00105302	-4.38537e-06	0.00299561						787.989	0.00162981	787.989	0.00136797	0.000261833	0.00396183	787.989	0.00412104	0.00275307	0.00302307
787.011	0.001209	787.011	0.000252746	0.000956256	-0.000843744	787.011	0.000946853	0.000694106	0.00369411						787.011	0.00148622	787.011	0.00174968	-0.000263463	0.00343654	787.011	0.00392538	0.0021757	0.0024457
785.998	0.0010279	785.998	0.00100593	2.19769e-05	-0.00177802	785.998	0.00124581	0.000239885	0.00323989						785.998	0.00159322	785.998	0.00148136	0.00011186	0.00381186	785.998	0.00424318	0.00276182	0.00303182
784.984	0.00126604	784.984	0.00062176	0.000644277	-0.00115572	784.984	0.00158431	0.000962552	0.00396255						784.984	0.00239064	784.984	0.00160808	0.000782555	0.00448255	784.984	0.00434286	0.00273478	0.00300478
784.006	0.00102881	784.006	0.000333617	0.000695196	-0.0011048	784.006	0.000901352	0.000567735	0.00356774						784.006	0.00260168	784.006	0.00212634	0.000475336	0.00417534	784.006	0.00431293	0.00218658	0.00245658
782.991	0.00160042	782.991	0.000890458	0.000709962	-0.00109004	782.991	0.00161346	0.000723005	0.00372301						782.991	0.00245306	782.991	0.00142485	0.00102821	0.00472821	782.991	0.00387515	0.00245031	0.00272031
782.012	0.00138039	782.012	0.000539747	0.000840639	-0.000959361	782.012	0.00151573	0.000975981	0.00397598						782.012	0.00240214	782.012	0.00161689	0.000785252	0.00448525	782.012	0.00394069	0.00232379	0.00259379
780.997	0.00101099	780.997	0.000617794	0.000393194	-0.00140681	780.997	0.000972978	0.000355184	0.00335518						780.997	0.00239506	780.997	0.00143487	0.000960193	0.00466019	780.997	0.00386053	0.00242566	0.00269566
780.016	0.00165795	780.016	0.000867321	0.000790626	-0.00100937	780.016	0.00163282	0.0007655	0.0037655						780.016	0.00301346	780.016	0.00218636	0.000827101	0.0045271	780.016	0.00442756	0.0022412	0.0025112
779	0.00130615	779	0.000563178	0.000742971	-0.00105703	779	0.00136777	0.000804588	0.00380459						779	0.00307162	779	0.00192131	0.00115031	0.00485031	779	0.00467217	0.00275086	0.00302086
777.984	0.000989945	777.984	0.000580881	0.000409064	-0.00139094	777.984	0.00102074	0.000439862	0.00343986						777.984	0.00333813	777.984	0.00237362	0.000964517	0.00466452	777.984	0.0048821	0.00250848	0.00277848
777.003	0.000890587	777.003	0.000562296	0.000328291	-0.00147171	777.003	0.00144877	0.00088647	0.00388647						777.003	0.00245858	777.003	0.00184323	0.000615347	0.00431535	777.003	0.00447783	0.00263459	0.00290459
775.986	0.00144053	775.986	0.000763816	0.000676718	-0.00112328	775.986	0.00169521	0.000931396	0.0039314						775.986	0.00356078	775.986	0.00248217	0.00107861	0.00477861	775.986	0.00464956	0.0021674	0.0024374
775.003	0.00116841	775.003	0.000518806	0.000649601	-0.0011504	775.003	0.00122411	0.000705305	0.00370531						775.003	0.00320569	775.003	0.00228068	0.000925009	0.00462501	775.003	0.00449598	0.00221529	0.00248529
773.985	0.0011356	773.985	0.000981825	0.000153775	-0.00164623	773.985	0.000984419	2.59443e-06	0.00300259						773.985	0.00367414	773.985	0.00260955	0.0010646	0.0047646	773.985	0.00495312	0.00234358	0.00261358
773.002	0.00110736	773.002	0.000546304	0.000561058	-0.00123894	773.002	0.00138909	0.000842781	0.00384278						773.002	0.00373513	773.002	0.00258965	0.00114548	0.00484548	773.002	0.00450448	0.00191483	0.00218483
771.984	0.000839438	771.984	0.000652428	0.000187011	-0.00161299	771.984	0.000992099	0.000339671	0.00333967						771.984	0.00343531	771.984	0.0028887	0.000546613	0.00424661	771.984	0.00507851	0.00218981	0.00245981
771	0.00183182	771	0.000842369	0.000989452	-0.000810548	771	0.00134717	0.000504805	0.0035048						771	0.0043859	771	0.00296243	0.00142348	0.00512348	771	0.00496074	0.00199832	0.00226832
770.016	0.00215441	770.016	0.00114712	0.00100729	-0.000792709	770.016	0.00180609	0.000658964	0.00365896						770.016	0.00432906	770.016	0.00264575	0.00168331	0.00538331	770.016	0.00477729	0.00213154	0.00240154
768.996	0.00100909	768.996	0.000575645	0.000433448	-0.00136655	768.996	0.000753832	0.000178187	0.00317819						768.996	0.0039397	768.996	0.00294658	0.000993114	0.00469311	768.996	0.00546549	0.0025189	0.0027889
768.011	0.000765786	768.011	0.000618183	0.000147604	-0.0016524	768.011	0.00109379	0.000475607	0.00347561						768.011	0.00469122	768.011	0.00345246	0.00123876	0.00493876	768.011	0.00549435	0.00204189	0.00231189
766.991	0.00151453	766.991	0.000618001	0.000896533	-0.000903467	766.991	0.00179808	0.00118008	0.00418008						766.991	0.0044437	766.991	0.00338853	0.00105516	0.00475516	766.991	0.00557122	0.00218268	0.00245268
766.005	0.00151373	766.005	0.000732232	0.000781496	-0.0010185	766.005	0.00146066	0.00072843	0.00372843						766.005	0.0046223	766.005	0.00336858	0.00125372	0.00495372	766.005	0.00566182	0.00229324	0.00256324
764.984	0.00169651	764.984	0.0011729	0.000523614	-0.00127639	764.984	0.00202761	0.000854714	0.00385471						764.984	0.00440695	764.984	0.00342942	0.000977536	0.00467754	764.984	0.00560064	0.00217122	0.00244122
763.998	0.00168375	763.998	0.00111956	0.000564191	-0.00123581	763.998	0.00163118	0.000511623	0.00351162						763.998	0.00466916	763.998	0.00335605	0.0013131	0.0050131	763.998	0.00528205	0.001926	0.002196
763.011	0.00156709	763.011	0.00109615	0.000470936	-0.00132906	763.011	0.0010865	-9.65386e-06	0.00299035						763.011	0.00501563	763.011	0.00366811	0.00134752	0.00504752	763.011	0.00532561	0.00165749	0.00192749
761.989	0.00184087	761.989	0.00170095	0.000139914	-0.00166009	761.989	0.00183104	0.000130087	0.00313009						761.989	0.00493825	761.989	0.00384308	0.00109517	0.00479517	761.989	0.00562133	0.00177825	0.00204825
761.001	0.00170844	761.001	0.00125687	0.000451567	-0.00134843	761.001	0.00159431	0.000337442	0.00333744						761.001	0.00563662	761.001	0.00441054	0.00122608	0.00492608	761.001	0.0059868	0.00157626	0.00184626
760.013	0.00170911	760.013	0.00115083	0.00055828	-0.00124172	760.013	0.00169739	0.000546559	0.00354656						760.013	0.00495925	760.013	0.00431303	0.00064622	0.00434622	760.013	0.00598732	0.00167429	0.00194429
758.99	0.00174981	758.99	0.0011471	0.000602717	-0.00119728	758.99	0.00183476	0.000687662	0.00368766						758.99	0.00504792	758.99	0.00394944	0.00109848	0.00479848	758.99	0.00586504	0.0019156	0.0021856
758.001	0.00189918	758.001	0.00103286	0.00086632	-0.00093368	758.001	0.00172759	0.000694732	0.00369473						758.001	0.00569256	758.001	0.00471848	0.000974072	0.00467407	758.001	0.00660768	0.00188919	0.00215919
757.012	0.00194947	757.012	0.000706174	0.00124329	-0.000556707	757.012	0.00145534	0.000749164	0.00374916						757.012	0.00530503	757.012	0.00429596	0.00100907	0.00470907	757.012	0.00616108	0.00186511	0.00213511
755.988	0.00213215	755.988	0.00134564	0.000786504	-0.0010135	755.988	0.00171954	0.000373894	0.00337389						755.988	0.00519324	755.988	0.00437254	0.000820695	0.00452069	755.988	0.00621745	0.00184491	0.00211491
754.998	0.00150739	754.998	0.00139368	0.000113708	-0.00168629	754.998	0.00161268	0.000219001	0.003219						754.998	0.0054075	754.998	0.00415661	0.00125089	0.00495089	754.998	0.00628922	0.00213261	0.00240261
754.008	0.00201833	754.008	0.00109885	0.000919476	-0.000880524	754.008	0.00165665	0.000557797	0.0035578						754.008	0.00550247	754.008	0.00451078	0.000991694	0.00469169	754.008	0.00643338	0.0019226	0.0021926
753.018	0.00206636	753.018	0.00134886	0.000717501	-0.0010825	753.018	0.00177999	0.000431128	0.00343113						753.018	0.00521228	753.018	0.00452794	0.000684342	0.00438434	753.018	0.00636881	0.00184087	0.00211087
751.992	0.00176242	751.992	0.00139319	0.00036923	-0.00143077	751.992	0.0016435	0.000250311	0.00325031						751.992	0.00511583	751.992	0.00428566	0.000830169	0.00453017	751.992	0.00633077	0.00204511	0.00231511
751	0.00202171	751	0.00105987	0.000961834	-0.000838166	751	0.00154407	0.000484197	0.0034842						751	0.00563072	751	0.00477847	0.000852249	0.00455225	751	0.00610389	0.00132543	0.00159543
750.009	0.00209414	750.009	0.00149396	0.000600181	-0.00119982	750.009	0.00215049	0.000656525	0.00365652						750.009	0.00539406	750.009	0.00483464	0.000559422	0.00425942	750.009	0.00667804	0.00184341	0.00211341
749.017	0.00177308	749.017	0.00131142	0.000461656	-0.00133834	749.017	0.00192794	0.000616517	0.00361652						749.017	0.00517566	749.017	0.00427076	0.000904899	0.0046049	749.017	0.00645154	0.00218078	0.00245078
747.99	0.00216935	747.99	0.00175275	0.000416596	-0.0013834	747.99	0.00189767	0.000144922	0.00314492						747.99	0.00460966	747.99	0.00394192	0.000667747	0.00436775	747.99	0.00612343	0.00218151	0.00245151
746.997	0.00212429	746.997	0.00134632	0.000777973	-0.00102203	746.997	0.0018398	0.000493485	0.00349348						746.997	0.00464535	746.997	0.00433858	0.000306773	0.00400677	746.997	0.00649481	0.00215623	0.00242623
746.004	0.0015828	746.004	0.000975935	0.00060687	-0.00119313	746.004	0.00161128	0.000635345	0.00363535						746.004	0.0048382	746.004	0.00441111	0.000427086	0.00412709	746.004	0.00650406	0.00209295	0.00236295
745.011	0.00211056	745.011	0.00136018	0.000750372	-0.00104963	745.011	0.0022334	0.000873218	0.00387322						745.011	0.00459227	745.011	0.00456127	3.09995e-05	0.003731	745.011	0.00646409	0.00190283	0.00217283
744.017	0.00210384	744.017	0.00155618	0.000547668	-0.00125233	744.017	0.00195508	0.000398907	0.00339891						744.017	0.00460171	744.017	0.00449124	0.000110467	0.00381047	744.017	0.00620054	0.0017093	0.0019793
742.988	0.00212798	742.988	0.002015	0.000112986	-0.00168701	742.988	0.00246454	0.000449544	0.00344954						742.988	0.00457395	742.988	0.00423458	0.000339373	0.00403937	742.988	0.0061151	0.00188052	0.00215052
741.994	0.00179455	741.994	0.00120841	0.00058614	-0.00121386	741.994	0.00188415	0.000675747	0.00367575						741.994	0.00435204	741.994	0.00434723	4.81121e-06	0.00370481	741.994	0.00644308	0.00209585	0.00236585
740.999	0.00212117	740.999	0.00141757	0.000703594	-0.00109641	740.999	0.00238208	0.000964502	0.0039645						740.999	0.00389009	740.999	0.00380832	8.17706e-05	0.00378177	740.999	0.00616777	0.00235945	0.00262945
740.004	0.00223215	740.004	0.00161403	0.000618118	-0.00118188	740.004	0.00237913	0.0007651	0.0037651						740.004	0.00386789	740.004	0.00384778	2.011e-05	0.00372011	740.004	0.00613619	0.0022884	0.0025584
739.009	0.00209209	739.009	0.00131516	0.000776929	-0.00102307	739.009	0.00232807	0.00101291	0.00401291						739.009	0.0038195	739.009	0.00370873	0.000110764	0.00381076	739.009	0.00602987	0.00232113	0.00259113
738.013	0.00218621	738.013	0.00124698	0.000939224	-0.000860776	738.013	0.00257783	0.00133085	0.00433085						738.013	0.00413495	738.013	0.00391381	0.000221138	0.00392114	738.013	0.00599995	0.00208614	0.00235614
737.017	0.00188226	737.017	0.00163828	0.000243978	-0.00155602	737.017	0.00280313	0.00116486	0.00416486						737.017	0.00342519	737.017	0.00384807	-0.000422879	0.00327712	737.017	0.00581962	0.00197155	0.00224155
735.985	0.00181669	735.985	0.00105697	0.000759726	-0.00104027	735.985	0.00189827	0.000841304	0.0038413						735.985	0.00327261	735.985	0.00315781	0.000114797	0.0038148	735.985	0.00540918	0.00225137	0.00252137
734.988	0.00223887	734.988	0.00137805	0.000860817	-0.000939183	734.988	0.00274006	0.00136201	0.00436201						734.988	0.00303606	734.988	0.00345256	-0.000416499	0.0032835	734.988	0.00553708	0.00208452	0.00235452
733.991	0.00193319	733.991	0.00133949	0.000593701	-0.0012063	733.991	0.00224657	0.00090708	0.00390708						733.991	0.00295698	733.991	0.0034762	-0.000519221	0.00318078	733.991	0.00605979	0.00258359	0.00285359
732.994	0.00192071	732.994	0.00164942	0.000271285	-0.00152872	732.994	0.00254655	0.00089713	0.00389713						732.994	0.00284883	732.994	0.00324082	-0.000391986	0.00330801	732.994	0.00563573	0.00239491	0.00266491
731.996	0.00204139	731.996	0.00180396	0.00023744	-0.00156256	731.996	0.00258246	0.000778507	0.00377851						731.996	0.00255439	731.996	0.00347675	-0.000922357	0.00277764	731.996	0.00555821	0.00208146	0.00235146
730.998	0.00182784	730.998	0.00106499	0.000762859	-0.00103714	730.998	0.00238228	0.0013173	0.0043173						730.998	0.00235404	730.998	0.00297984	-0.000625793	0.00307421	730.998	0.00501016	0.00203032	0.00230032
730	0.00208993	730	0.00135712	0.000732809	-0.00106719	730	0.0024508	0.00109368	0.00409368						730	0.00208543	730	0.00313111	-0.00104569	0.00265431	730	0.00513767	0.00200656	0.00227656
729.001	0.00182478	729.001	0.00115699	0.000667791	-0.00113221	729.001	0.00244731	0.00129032	0.00429032						729.001	0.00222388	729.001	0.00289172	-0.000667845	0.00303215	729.001	0.00521509	0.00232336	0.00259336
728.002	0.0020383	728.002	0.00144342	0.000594884	-0.00120512	728.002	0.00221061	0.000767193	0.00376719						728.002	0.00165815	728.002	0.002923	-0.00126484	0.00243516	728.002	0.00539167	0.00246868	0.00273868
727.002	0.00184565	727.002	0.00135278	0.000492868	-0.00130713	727.002	0.00232742	0.000974637	0.00397464						727.002	0.00192144	727.002	0.00271323	-0.000791794	0.00290821	727.002	0.00538064	0.00266741	0.00293741
726.002	0.0021405	726.002	0.00142622	0.000714273	-0.00108573	726.002	0.002464	0.00103777	0.00403777						726.002	0.00214869	726.002	0.0029218	-0.000773106	0.00292689	726.002	0.00548882	0.00256702	0.00283702
725.002	0.00209914	725.002	0.00153254	0.0005666	-0.0012334	725.002	0.00267867	0.00114613	0.00414613						725.002	0.00175176	725.002	0.00300825	-0.00125649	0.00244351	725.002	0.00527967	0.00227142	0.00254142
724.001	0.00201791	724.001	0.0012651	0.000752808	-0.00104719	724.001	0.00237533	0.00111023	0.00411023						724.001	0.00149794	724.001	0.00253736	-0.00103943	0.00266057	724.001	0.00521789	0.00268053	0.00295053
723.001	0.00203968	723.001	0.0013983	0.000641373	-0.00115863	723.001	0.00230657	0.00090827	0.00390827						723.001	0.00158694	723.001	0.00271745	-0.00113051	0.00256949	723.001	0.00546764	0.00275018	0.00302018
721.999	0.00180583	721.999	0.00141744	0.000388382	-0.00141162	721.999	0.00220439	0.000786946	0.00378695						721.999	0.00170574	721.999	0.00273944	-0.0010337	0.0026663	721.999	0.00547972	0.00274028	0.00301028
720.998	0.00211901	720.998	0.0014651	0.000653906	-0.00114609	720.998	0.00226913	0.000804025	0.00380402						720.998	0.00176284	720.998	0.00292425	-0.00116141	0.00253859	720.998	0.00531801	0.00239376	0.00266376
719.996	0.00208751	719.996	0.00167933	0.000408176	-0.00139182	719.996	0.00241032	0.000730985	0.00373098						719.996	0.00165002	719.996	0.00266025	-0.00101023	0.00268977	719.996	0.00524679	0.00258653	0.00285653
718.994	0.00200514	718.994	0.00155745	0.000447692	-0.00135231	718.994	0.00246436	0.000906911	0.00390691						718.994	0.00171057	718.994	0.00267312	-0.000962549	0.00273745	718.994	0.00547353	0.00280041	0.00307041
717.991	0.00200634	717.991	0.00141046	0.000595879	-0.00120412	717.991	0.00240503	0.000994575	0.00399457						717.991	0.00145495	717.991	0.00233273	-0.000877781	0.00282222	717.991	0.00518098	0.00284825	0.00311825
716.988	0.00185912	716.988	0.00147006	0.000389053	-0.00141095	716.988	0.00223905	0.000768984	0.00376898						716.988	0.00154004	716.988	0.00256343	-0.00102338	0.00267662	716.988	0.00515648	0.00259306	0.00286306
715.985	0.00170927	715.985	0.00134053	0.000368744	-0.00143126	715.985	0.00218103	0.000840501	0.0038405						715.985	0.00175701	715.985	0.00279498	-0.00103796	0.00266204	715.985	0.00543445	0.00263947	0.00290947
715.017	0.00191621	715.017	0.00127201	0.000644203	-0.0011558	715.017	0.00209916	0.000827154	0.00382715						715.017	0.00161092	715.017	0.00250216	-0.000891245	0.00280876	715.017	0.00510682	0.00260466	0.00287466
714.013	0.00213176	714.013	0.00154558	0.000586179	-0.00121382	714.013	0.0022327	0.000687123	0.00368712						714.013	0.00155979	714.013	0.00250867	-0.000948883	0.00275112	714.013	0.0051898	0.00268113	0.00295113
713.009	0.00173248	713.009	0.00137026	0.00036222	-0.00143778	713.009	0.00205788	0.000687625	0.00368763						713.009	0.00129101	713.009	0.00244085	-0.00114984	0.00255016	713.009	0.00523471	0.00279386	0.00306386
712.004	0.00193064	712.004	0.00160725	0.000323388	-0.00147661	712.004	0.00207763	0.000470372	0.00347037						712.004	0.0014223	712.004	0.0022932	-0.000870897	0.0028291	712.004	0.00501979	0.00272659	0.00299659
710.999	0.00213472	710.999	0.00133401	0.000800712	-0.000999288	710.999	0.00210457	0.000770563	0.00377056						710.999	0.00158761	710.999	0.00243817	-0.000850559	0.00284944	710.999	0.00505651	0.00261834	0.00288834
709.994	0.00188262	709.994	0.00153607	0.000346551	-0.00145345	709.994	0.0023427	0.000806628	0.00380663						709.994	0.0012557	709.994	0.00232648	-0.00107078	0.00262922	709.994	0.00493351	0.00260703	0.00287703
708.988	0.00196502	708.988	0.00167107	0.000293946	-0.00150605	708.988	0.0021278	0.000456732	0.00345673						708.988	0.00145877	708.988	0.00260936	-0.0011506	0.0025494	708.988	0.00524236	0.002633	0.002903
707.983	0.00201323	707.983	0.00146796	0.000545269	-0.00125473	707.983	0.00228724	0.000819279	0.00381928						707.983	0.00173159	707.983	0.0025076	-0.000776008	0.00292399	707.983	0.00526245	0.00275485	0.00302485
707.012	0.00215715	707.012	0.00167281	0.000484335	-0.00131567	707.012	0.00200283	0.000330016	0.00333002						707.012	0.00143448	707.012	0.0022665	-0.000832018	0.00286798	707.012	0.005053	0.0027865	0.0030565
706.006	0.00214575	706.006	0.00167421	0.000471537	-0.00132846	706.006	0.00223621	0.000561998	0.003562						706.006	0.00166138	706.006	0.00247555	-0.000814177	0.00288582	706.006	0.00538323	0.00290768	0.00317768
704.999	0.00186889	704.999	0.00133671	0.000532183	-0.00126782	704.999	0.00168505	0.000348341	0.00334834						704.999	0.00151412	704.999	0.00239173	-0.000877615	0.00282239	704.999	0.00524899	0.00285725	0.00312725
703.991	0.00195251	703.991	0.0016349	0.00031761	-0.00148239	703.991	0.00199164	0.000356745	0.00335675						703.991	0.00130272	703.991	0.00198696	-0.000684242	0.00301576	703.991	0.00510357	0.00311661	0.00338661
702.984	0.00193969	702.984	0.00160354	0.000336152	-0.00146385	702.984	0.00189791	0.000294369	0.00329437						702.984	0.00143503	702.984	0.00222354	-0.000788513	0.00291149	702.984	0.00496268	0.00273914	0.00300914
702.012	0.00184396	702.012	0.00133058	0.00051338	-0.00128662	702.012	0.00158618	0.000255601	0.0032556						702.012	0.00160876	702.012	0.0025434	-0.000934644	0.00276536	702.012	0.00510252	0.00255912	0.00282912
701.004	0.00203507	701.004	0.00168183	0.000353247	-0.00144675	701.004	0.00172835	4.65182e-05	0.00304652						701.004	0.00168591	701.004	0.00245074	-0.000764837	0.00293516	701.004	0.00520251	0.00275177	0.00302177
699.995	0.00200954	699.995	0.00170558	0.000303956	-0.00149604	699.995	0.00179928	9.36962e-05	0.0030937						699.995	0.0013526	699.995	0.00251052	-0.00115792	0.00254208	699.995	0.00521558	0.00270506	0.00297506
698.986	0.00189554	698.986	0.00153693	0.000358615	-0.00144139	698.986	0.00157852	4.15923e-05	0.00304159						698.986	0.00153381	698.986	0.00249318	-0.000959371	0.00274063	698.986	0.00516725	0.00267407	0.00294407
698.013	0.00208819	698.013	0.00158192	0.000506264	-0.00129374	698.013	0.00186499	0.000283071	0.00328307						698.013	0.00156711	698.013	0.00242401	-0.000856897	0.0028431	698.013	0.00508563	0.00266162	0.00293162
697.003	0.0021258	697.003	0.00152251	0.00060329	-0.00119671	697.003	0.00152415	1.63657e-06	0.00300164						697.003	0.00170592	697.003	0.00265939	-0.000953475	0.00274653	697.003	0.00523746	0.00257807	0.00284807
695.993	0.00219045	695.993	0.00162461	0.000565836	-0.00123416	695.993	0.00177804	0.000153431	0.00315343						695.993	0.00153316	695.993	0.00269685	-0.00116369	0.00253631	695.993	0.00520618	0.00250933	0.00277933
694.983	0.00211438	694.983	0.00132625	0.000788133	-0.00101187	694.983	0.00192606	0.000599819	0.00359982						694.983	0.00154615	694.983	0.00265353	-0.00110738	0.00259262	694.983	0.00506821	0.00241468	0.00268468
694.009	0.00222947	694.009	0.00169072	0.000538758	-0.00126124	694.009	0.00167642	-1.42925e-05	0.00298571						694.009	0.00180596	694.009	0.00251682	-0.000710863	0.00298914	694.009	0.00541946	0.00290264	0.00317264
692.998	0.002394	692.998	0.00167419	0.000719809	-0.00108019	692.998	0.00199068	0.000316494	0.00331649						692.998	0.00165647	692.998	0.00285021	-0.00119375	0.00250625	692.998	0.00514077	0.00229055	0.00256055
691.987	0.00232042	691.987	0.00189063	0.000429792	-0.00137021	691.987	0.00177484	-0.000115784	0.00288422						691.987	0.00139153	691.987	0.00259059	-0.00119906	0.00250094	691.987	0.00489707	0.00230648	0.00257648
691.011	0.00235823	691.011	0.0018607	0.000497532	-0.00130247	691.011	0.00172	-0.0001407	0.0028593						691.011	0.00160892	691.011	0.00266585	-0.00105694	0.00264306	691.011	0.00515816	0.00249231	0.00276231
690	0.00243585	690	0.00184752	0.000588331	-0.00121167	690	0.00190927	6.17458e-05	0.00306175						690	0.00170041	690	0.00286658	-0.00116617	0.00253383	690	0.0052945	0.00242792	0.00269792
688.987	0.00219203	688.987	0.00168401	0.000508022	-0.00129198	688.987	0.00167554	-8.47154e-06	0.00299153						688.987	0.00149225	688.987	0.00260764	-0.0011154	0.0025846	688.987	0.00509228	0.00248464	0.00275464
688.011	0.00222263	688.011	0.00164763	0.000574999	-0.001225	688.011	0.00173718	8.95513e-05	0.00308955						688.011	0.00150318	688.011	0.00258442	-0.00108123	0.00261877	688.011	0.00533766	0.00275324	0.00302324
686.998	0.00245496	686.998	0.00173757	0.000717389	-0.00108261	686.998	0.00196114	0.000223569	0.00322357						686.998	0.00173555	686.998	0.00266432	-0.00092877	0.00277123	686.998	0.0055515	0.00288719	0.00315719
685.985	0.00217504	685.985	0.00157774	0.000597305	-0.00120269	685.985	0.00164508	6.73459e-05	0.00306735						685.985	0.00158018	685.985	0.00254892	-0.000968743	0.00273126	685.985	0.00526783	0.0027189	0.0029889
685.008	0.00254083	685.008	0.00181966	0.00072117	-0.00107883	685.008	0.00143207	-0.000387589	0.00261241						685.008	0.00183086	685.008	0.00271482	-0.00088396	0.00281604	685.008	0.00533116	0.00261634	0.00288634
683.994	0.00224831	683.994	0.00170906	0.000539249	-0.00126075	683.994	0.00159969	-0.00010937	0.00289063						683.994	0.00188792	683.994	0.00271698	-0.000829059	0.00287094	683.994	0.0054231	0.00270612	0.00297612
683.016	0.00228924	683.016	0.00184739	0.00044185	-0.00135815	683.016	0.00174615	-0.000101244	0.00289876						683.016	0.00166795	683.016	0.00258439	-0.000916438	0.00278356	683.016	0.00519622	0.00261183	0.00288183
682.002	0.00233445	682.002	0.0019712	0.000363242	-0.00143676	682.002	0.00186478	-0.00010642	0.00289358						682.002	0.00195724	682.002	0.00261415	-0.000656913	0.00304309	682.002	0.00541891	0.00280475	0.00307475
680.987	0.00246384	680.987	0.00190714	0.000556702	-0.0012433	680.987	0.00168923	-0.000217902	0.0027821						680.987	0.00165961	680.987	0.00257738	-0.000917775	0.00278223	680.987	0.00505292	0.00247553	0.00274553
680.008	0.00253601	680.008	0.00195953	0.00057648	-0.00122352	680.008	0.00206007	0.000100539	0.00310054						680.008	0.0013081	680.008	0.00227243	-0.000964336	0.00273566	680.008	0.00483181	0.00255938	0.00282938
678.993	0.00239189	678.993	0.00204888	0.000343004	-0.001457	678.993	0.00165418	-0.000394706	0.00260529						678.993	0.00143272	678.993	0.00273681	-0.00130409	0.00239591	678.993	0.00526358	0.00252678	0.00279678
678.014	0.00243434	678.014	0.0018416	0.000592749	-0.00120725	678.014	0.00164043	-0.000201162	0.00279884						678.014	0.00179161	678.014	0.00290131	-0.0011097	0.0025903	678.014	0.00511146	0.00221014	0.00248014
676.998	0.00238616	676.998	0.00160655	0.000779611	-0.00102039	676.998	0.00150581	-0.000100746	0.00289925						676.998	0.00175285	676.998	0.00252132	-0.000768469	0.00293153	676.998	0.00495606	0.00243473	0.00270473
676.018	0.00265007	676.018	0.00177671	0.000873354	-0.000926646	676.018	0.0014075	-0.000369217	0.00263078						676.018	0.00152225	676.018	0.00256127	-0.00103902	0.00266098	676.018	0.00502003	0.00245876	0.00272876
675.001	0.00240032	675.001	0.00201409	0.000386235	-0.00141376	675.001	0.00175938	-0.000254709	0.00274529						675.001	0.00119558	675.001	0.00212057	-0.000924987	0.00277501	675.001	0.00463023	0.00250966	0.00277966
673.984	0.00295604	673.984	0.00189159	0.00106445	-0.000735547	673.984	0.00187622	-1.53652e-05	0.00298463						673.984	0.00150931	673.984	0.00253012	-0.00102081	0.00267919	673.984	0.00454996	0.00201984	0.00228984
673.003	0.00261965	673.003	0.00179153	0.000828119	-0.000971881	673.003	0.00176382	-2.77077e-05	0.00297229						673.003	0.00161957	673.003	0.00237528	-0.000755714	0.00294429	673.003	0.00512345	0.00274817	0.00301817
671.986	0.00263481	671.986	0.00196369	0.000671117	-0.00112888	671.986	0.00159798	-0.000365712	0.00263429						671.986	0.00180593	671.986	0.00250247	-0.000696543	0.00300346	671.986	0.00473413	0.00223166	0.00250166
671.004	0.00266077	671.004	0.00197206	0.00068871	-0.00111129	671.004	0.00161536	-0.000356703	0.0026433						671.004	0.00157114	671.004	0.00248612	-0.000914984	0.00278502	671.004	0.00474625	0.00226013	0.00253013
669.986	0.002273	669.986	0.00150788	0.000765121	-0.00103488	669.986	0.00148209	-2.57934e-05	0.00297421						669.986	0.00153911	669.986	0.0024818	-0.000942694	0.00275731	669.986	0.00464171	0.00215991	0.00242991
669.004	0.00284732	669.004	0.00183822	0.00100911	-0.000790895	669.004	0.00172029	-0.000117927	0.00288207						669.004	0.00135751	669.004	0.00250052	-0.00114301	0.00255699	669.004	0.00455742	0.0020569	0.0023269
667.985	0.00271891	667.985	0.00192474	0.000794171	-0.00100583	667.985	0.00188901	-3.57238e-05	0.00296428						667.985	0.00140215	667.985	0.00226715	-0.000865002	0.002835	667.985	0.00473625	0.0024691	0.0027391
667.002	0.00274986	667.002	0.00197682	0.000773034	-0.00102697	667.002	0.00159522	-0.000381598	0.0026184						667.002	0.00173549	667.002	0.00303916	-0.00130367	0.00239633	667.002	0.00487919	0.00184003	0.00211003
665.983	0.00298591	665.983	0.00193966	0.00104625	-0.000753753	665.983	0.00153848	-0.000401179	0.00259882						665.983	0.00149804	665.983	0.00255551	-0.00105747	0.00264253	665.983	0.00479226	0.00223675	0.00250675
665	0.0027721	665	0.00170114	0.00107097	-0.000729032	665	0.00135312	-0.000348016	0.00265198						665	0.00169415	665	0.00272904	-0.0010349	0.0026651	665	0.00488495	0.00215591	0.00242591
664.016	0.00305152	664.016	0.00176034	0.00129118	-0.00050882	664.016	0.00150762	-0.000252716	0.00274728						664.016	0.00196099	664.016	0.00293154	-0.000970558	0.00272944	664.016	0.00486592	0.00193437	0.00220437
662.996	0.00300069	662.996	0.00193088	0.00106981	-0.000730185	662.996	0.00169628	-0.000234598	0.0027654						662.996	0.00166268	662.996	0.00277038	-0.00110771	0.00259229	662.996	0.00456977	0.00179938	0.00206938
662.011	0.00287148	662.011	0.00187542	0.000996059	-0.000803941	662.011	0.00135426	-0.000521155	0.00247885						662.011	0.00145245	662.011	0.00238973	-0.000937274	0.00276273	662.011	0.00458245	0.00219273	0.00246273
660.99	0.00296412	660.99	0.00199786	0.000966262	-0.000833738	660.99	0.00185761	-0.00014025	0.00285975						660.99	0.00188046	660.99	0.0026021	-0.000721636	0.00297836	660.99	0.0047037	0.0021016	0.0023716
660.006	0.0031896	660.006	0.00211004	0.00107957	-0.000720434	660.006	0.00182766	-0.000282373	0.00271763						660.006	0.00147193	660.006	0.0024999	-0.00102796	0.00267204	660.006	0.00464713	0.00214723	0.00241723
658.984	0.00336041	658.984	0.00214403	0.00121638	-0.000583623	658.984	0.00174043	-0.000403603	0.0025964						658.984	0.00144261	658.984	0.00241893	-0.000976323	0.00272368	658.984	0.00432268	0.00190375	0.00217375
657.999	0.00318804	657.999	0.0019776	0.00121043	-0.000589566	657.999	0.0014042	-0.000573402	0.0024266						657.999	0.00127938	657.999	0.00243484	-0.00115546	0.00254454	657.999	0.00450372	0.00206888	0.00233888
657.013	0.00338913	657.013	0.00221935	0.00116978	-0.000630217	657.013	0.0019568	-0.000262552	0.00273745						657.013	0.00150508	657.013	0.00243429	-0.000929214	0.00277079	657.013	0.00449799	0.0020637	0.0023337
655.991	0.00320173	655.991	0.00178015	0.00142158	-0.000378419	655.991	0.00160866	-0.000171489	0.00282851						655.991	0.0015575	655.991	0.00242758	-0.000870075	0.00282992	655.991	0.00453495	0.00210737	0.00237737
655.004	0.00357915	655.004	0.00217184	0.00140731	-0.00039269	655.004	0.00152409	-0.000647751	0.00235225						655.004	0.00139545	655.004	0.00222253	-0.000827077	0.00287292	655.004	0.00443551	0.00221298	0.00248298
654.018	0.00328268	654.018	0.00211467	0.00116801	-0.000631986	654.018	0.00192981	-0.000184856	0.00281514						654.018	0.00150321	654.018	0.00227915	-0.000775938	0.00292406	654.018	0.00425191	0.00197276	0.00224276
652.994	0.00367665	652.994	0.00198288	0.00169377	-0.000106232	652.994	0.00168939	-0.000293491	0.00270651						652.994	0.00145087	652.994	0.00235649	-0.000905621	0.00279438	652.994	0.00423469	0.00187819	0.00214819
652.007	0.00367271	652.007	0.00214107	0.00153164	-0.000268361	652.007	0.00168167	-0.000459397	0.0025406						652.007	0.00167084	652.007	0.00262673	-0.000955898	0.0027441	652.007	0.00466312	0.00203638	0.00230638
650.983	0.00365396	650.983	0.00247024	0.00118372	-0.000616279	650.983	0.0016263	-0.000843944	0.00215606						650.983	0.00151498	650.983	0.00245231	-0.000937331	0.00276267	650.983	0.00444346	0.00199115	0.00226115
649.996	0.00357164	649.996	0.00204836	0.00152327	-0.000276728	649.996	0.00179603	-0.000252338	0.00274766						649.996	0.00123426	649.996	0.00225352	-0.00101925	0.00268075	649.996	0.00412144	0.00186792	0.00213792
649.008	0.00366629	649.008	0.00227433	0.00139195	-0.000408047	649.008	0.0016666	-0.000607732	0.00239227						649.008	0.00141311	649.008	0.00247602	-0.00106291	0.00263709	649.008	0.00439987	0.00192384	0.00219384
647.983	0.0039434	647.983	0.00220364	0.00173977	-6.02324e-05	647.983	0.00189445	-0.000309188	0.00269081						647.983	0.00152952	647.983	0.0023638	-0.000834282	0.00286572	647.983	0.00416895	0.00180514	0.00207514
646.994	0.00401368	646.994	0.00208137	0.00193231	0.000132308	646.994	0.00181469	-0.00026668	0.00273332						646.994	0.0011819	646.994	0.0021751	-0.000993193	0.00270681	646.994	0.00410453	0.00192943	0.00219943
646.005	0.00385457	646.005	0.0024137	0.00144087	-0.000359129	646.005	0.00173396	-0.000679742	0.00232026						646.005	0.00143648	646.005	0.00244546	-0.00100898	0.00269102	646.005	0.00437254	0.00192708	0.00219708
645.016	0.00375986	645.016	0.00249281	0.00126704	-0.000532958	645.016	0.00182129	-0.000671521	0.00232848						645.016	0.001519	645.016	0.00245408	-0.000935075	0.00276493	645.016	0.00446825	0.00201418	0.00228418
643.99	0.00378934	643.99	0.00235509	0.00143425	-0.000365748	643.99	0.00181422	-0.000540863	0.00245914						643.99	0.00160692	643.99	0.00274126	-0.00113434	0.00256566	643.99	0.00442419	0.00168293	0.00195293
643	0.00427732	643	0.00244905	0.00182827	2.82684e-05	643	0.00202452	-0.000424536	0.00257546						643	0.00143882	643	0.00257421	-0.00113539	0.00256461	643	0.00441966	0.00184545	0.00211545
642.01	0.00399419	642.01	0.00227225	0.00172194	-7.80616e-05	642.01	0.00149103	-0.000781225	0.00221878						642.01	0.00143279	642.01	0.00268625	-0.00125345	0.00244655	642.01	0.00432124	0.001635	0.001905
640.983	0.00418939	640.983	0.00235699	0.0018324	3.24018e-05	640.983	0.00187716	-0.000479826	0.00252017						640.983	0.00151175	640.983	0.00251156	-0.000999806	0.00270019	640.983	0.00433034	0.00181878	0.00208878
639.993	0.00407471	639.993	0.00231829	0.00175643	-4.35717e-05	639.993	0.00163181	-0.000686478	0.00231352						639.993	0.00164537	639.993	0.00274525	-0.00109987	0.00260013	639.993	0.00428503	0.00153979	0.00180979
639.002	0.00435275	639.002	0.0022729	0.00207985	0.000279847	639.002	0.00153118	-0.000741716	0.00225828						639.002	0.00174334	639.002	0.00284904	-0.0011057	0.0025943	639.002	0.00453095	0.00168191	0.00195191
638.011	0.00442047	638.011	0.00246288	0.0019576	0.000157597	638.011	0.00160827	-0.000854609	0.00214539						638.011	0.00166296	638.011	0.00273368	-0.00107072	0.00262928	638.011	0.00438501	0.00165133	0.00192133
636.983	0.00437335	636.983	0.00239277	0.00198058	0.000180578	636.983	0.0015315	-0.000861277	0.00213872						636.983	0.00154482	636.983	0.00295508	-0.00141025	0.00228975	636.983	0.00444851	0.00149343	0.00176343
635.991	0.00421278	635.991	0.00239954	0.00181324	1.3239e-05	635.991	0.00172388	-0.000675665	0.00232433						635.991	0.00156441	635.991	0.00279803	-0.00123361	0.00246639	635.991	0.00437466	0.00157663	0.00184663
634.999	0.00474607	634.999	0.00245858	0.00228749	0.000487487	634.999	0.00189039	-0.000568187	0.00243181						634.999	0.00162144	634.999	0.00266408	-0.00104264	0.00265736	634.999	0.00448028	0.0018162	0.0020862
634.007	0.00452561	634.007	0.00209833	0.00242728	0.000627282	634.007	0.00154758	-0.000550753	0.00244925						634.007	0.00171863	634.007	0.00278807	-0.00106945	0.00263055	634.007	0.00429481	0.00150674	0.00177674
633.014	0.00466314	633.014	0.00231298	0.00235017	0.000550165	633.014	0.00169181	-0.00062117	0.00237883						633.014	0.00165194	633.014	0.00290011	-0.00124817	0.00245183	633.014	0.00437602	0.0014759	0.0017459
631.984	0.00495564	631.984	0.00264905	0.00230659	0.000506585	631.984	0.00183265	-0.0008164	0.0021836						631.984	0.00120075	631.984	0.00287903	-0.00167828	0.00202172	631.984	0.00454685	0.00166782	0.00193782
630.991	0.00480071	630.991	0.00250339	0.00229733	0.000497329	630.991	0.00173648	-0.000766904	0.0022331						630.991	0.0015244	630.991	0.00282986	-0.00130546	0.00239454	630.991	0.00454575	0.00171589	0.00198589
629.998	0.00515672	629.998	0.00263293	0.00252379	0.000723787	629.998	0.00166405	-0.000968878	0.00203112						629.998	0.00160834	629.998	0.00297799	-0.00136964	0.00233036	629.998	0.0046567	0.00167872	0.00194872
629.004	0.00504679	629.004	0.00258095	0.00246584	0.000665839	629.004	0.00168926	-0.000891692	0.00210831						629.004	0.00158972	629.004	0.00282181	-0.0012321	0.0024679	629.004	0.00461537	0.00179355	0.00206355
628.01	0.00501343	628.01	0.0023864	0.00262703	0.000827031	628.01	0.0016383	-0.000748094	0.00225191						628.01	0.00176255	628.01	0.00278865	-0.0010261	0.0026739	628.01	0.00449307	0.00170443	0.00197443
627.016	0.00485568	627.016	0.00242599	0.00242969	0.000629695	627.016	0.00167544	-0.000750553	0.00224945						627.016	0.00188795	627.016	0.00310369	-0.00121574	0.00248426	627.016	0.00478478	0.00168109	0.00195109
625.985	0.00502204	625.985	0.00235175	0.00267029	0.00087029	625.985	0.00162708	-0.000724676	0.00227532						625.985	0.00159538	625.985	0.00287744	-0.00128206	0.00241794	625.985	0.00462185	0.00174441	0.00201441
624.99	0.00515572	624.99	0.00249331	0.00266241	0.000862413	624.99	0.00167977	-0.000813535	0.00218647						624.99	0.001854	624.99	0.00304216	-0.00118817	0.00251183	624.99	0.00489657	0.00185441	0.00212441
623.995	0.00500452	623.995	0.00257827	0.00242625	0.000626255	623.995	0.00158561	-0.000992659	0.00200734						623.995	0.00174215	623.995	0.00286358	-0.00112143	0.00257857	623.995	0.00446912	0.00160553	0.00187553
623	0.00551	623	0.00273423	0.00277577	0.000975773	623	0.00182218	-0.000912049	0.00208795						623	0.00165683	623	0.0031181	-0.00146127	0.00223873	623	0.00463337	0.00151526	0.00178526
622.004	0.00509244	622.004	0.00248847	0.00260397	0.000803973	622.004	0.00155935	-0.000929122	0.00207088						622.004	0.00172985	622.004	0.00298784	-0.00125799	0.00244201	622.004	0.00473709	0.00174925	0.00201925
621.008	0.00488916	621.008	0.00255106	0.00233811	0.000538106	621.008	0.001455	-0.00109606	0.00190394						621.008	0.00190454	621.008	0.00300848	-0.00110395	0.00259605	621.008	0.00483678	0.0018283	0.0020983
620.012	0.00522399	620.012	0.00262155	0.00260244	0.000802442	620.012	0.00154633	-0.00107522	0.00192478						620.012	0.00187149	620.012	0.00307603	-0.00120453	0.00249547	620.012	0.00465179	0.00157576	0.00184576
619.016	0.00554718	619.016	0.00262712	0.00292005	0.00112005	619.016	0.00162126	-0.00100587	0.00199413						619.016	0.00184526	619.016	0.00333253	-0.00148726	0.00221274	619.016	0.00483262	0.0015001	0.0017701
617.982	0.00570077	617.982	0.00280368	0.00289709	0.00109709	617.982	0.00186442	-0.000939259	0.00206074						617.982	0.0017284	617.982	0.00331831	-0.00158991	0.00211009	617.982	0.00459295	0.00127464	0.00154464
616.985	0.00555163	616.985	0.0027106	0.00284103	0.00104103	616.985	0.00153555	-0.00117505	0.00182495						616.985	0.00202309	616.985	0.00340742	-0.00138434	0.00231566	616.985	0.00516879	0.00176137	0.00203137
615.988	0.00560077	615.988	0.00256197	0.0030388	0.0012388	615.988	0.00155636	-0.00100561	0.00199439						615.988	0.00177146	615.988	0.00351169	-0.00174023	0.00195977	615.988	0.00509495	0.00158326	0.00185326
614.99	0.00556461	614.99	0.00284	0.00272461	0.000924612	614.99	0.00176343	-0.00107657	0.00192343						614.99	0.00187123	614.99	0.0031975	-0.00132627	0.00237373	614.99	0.00487579	0.00167829	0.00194829
613.992	0.00554217	613.992	0.00277364	0.00276853	0.000968527	613.992	0.00165244	-0.0011212	0.0018788						613.992	0.00197347	613.992	0.00332512	-0.00135165	0.00234835	613.992	0.00498303	0.00165791	0.00192791
612.994	0.00540785	612.994	0.00290269	0.00250515	0.000705151	612.994	0.00164101	-0.00126169	0.00173831						612.994	0.00172666	612.994	0.00331064	-0.00158398	0.00211602	612.994	0.00486115	0.00155051	0.00182051
611.996	0.00563531	611.996	0.00285404	0.00278126	0.000981262	611.996	0.00167034	-0.0011837	0.0018163						611.996	0.00186923	611.996	0.00340025	-0.00153102	0.00216898	611.996	0.00496449	0.00156424	0.00183424
610.997	0.00568301	610.997	0.0028978	0.00278521	0.000985214	610.997	0.00170371	-0.00119409	0.00180591						610.997	0.00194658	610.997	0.00337549	-0.00142891	0.00227109	610.997	0.00510472	0.00172923	0.00199923
609.999	0.00575364	609.999	0.00303734	0.00271631	0.000916306	609.999	0.00191317	-0.00112417	0.00187583						609.999	0.00205635	609.999	0.00355616	-0.00149981	0.00220019	609.999	0.00509684	0.00154068	0.00181068
608.999	0.0056556	608.999	0.00287812	0.00277748	0.000977482	608.999	0.00176011	-0.00111802	0.00188198						608.999	0.00204103	608.999	0.00335079	-0.00130975	0.00239025	608.999	0.00509839	0.0017476	0.0020176
608	0.00585129	608	0.00295581	0.00289548	0.00109548	608	0.00165722	-0.00129859	0.00170141						608	0.00203887	608	0.00365809	-0.00161922	0.00208078	608	0.00507447	0.00141638	0.00168638
607	0.00594276	607	0.00326134	0.00268142	0.000881416	607	0.00184786	-0.00141348	0.00158652						607	0.00210213	607	0.00371098	-0.00160885	0.00209115	607	0.00547765	0.00176667	0.00203667
606	0.00583513	606	0.00312092	0.00271421	0.000914206	606	0.00181817	-0.00130275	0.00169725						606	0.00203757	606	0.00372521	-0.00168764	0.00201236	606	0.00518446	0.00145925	0.00172925
605	0.00595276	605	0.00324322	0.00270954	0.000909541	605	0.00191309	-0.00133013	0.00166987						605	0.00214622	605	0.00392598	-0.00177976	0.00192024	605	0.00518863	0.00126264	0.00153264
604	0.00610316	604	0.00331291	0.00279025	0.000990249	604	0.00193506	-0.00137785	0.00162215						604	0.00209919	604	0.0037843	-0.00168511	0.00201489	604	0.00518509	0.00140079	0.00167079
602.999	0.00580273	602.999	0.0029531	0.00284963	0.00104963	602.999	0.00209391	-0.000859189	0.00214081						602.999	0.00215956	602.999	0.00404929	-0.00188973	0.00181027	602.999	0.00529107	0.00124178	0.00151178
601.998	0.0061595	601.998	0.00317617	0.00298333	0.00118333	601.998	0.00178129	-0.00139488	0.00160512						601.998	0.00210546	601.998	0.00393792	-0.00183246	0.00186754	601.998	0.00520764	0.00126973	0.00153973
600.997	0.006308	600.997	0.00334622	0.00296178	0.00116178	600.997	0.00202891	-0.00131731	0.00168269						600.997	0.00239454	600.997	0.00424221	-0.00184767	0.00185233	600.997	0.00538706	0.00114485	0.00141485
599.995	0.00655296	599.995	0.00359168	0.00296128	0.00116128	599.995	0.00190472	-0.00168696	0.00131304						599.995	0.00226705	599.995	0.0041477	-0.00188065	0.00181935	599.995	0.00546074	0.00131304	0.00158304
598.993	0.0063209	598.993	0.00365608	0.00266482	0.000864819	598.993	0.00205973	-0.00159635	0.00140365						598.993	0.00244007	598.993	0.00428412	-0.00184405	0.00185595	598.993	0.00560046	0.00131634	0.00158634
597.991	0.0066476	597.991	0.00376939	0.00287822	0.00107822	597.991	0.00210918	-0.00166021	0.00133979						597.991	0.00254642	597.991	0.00445484	-0.00190841	0.00179159	597.991	0.0054765	0.00102166	0.00129166
596.989	0.00655338	596.989	0.00361716	0.00293622	0.00113622	596.989	0.00203669	-0.00158047	0.00141953						596.989	0.00259629	596.989	0.00452789	-0.0019316	0.0017684	596.989	0.00552612	0.000998235	0.00126823
595.986	0.00636287	595.986	0.00350955	0.00285332	0.00105332	595.986	0.00186803	-0.00164152	0.00135848						595.986	0.00257916	595.986	0.00462141	-0.00204225	0.00165775	595.986	0.00568015	0.00105874	0.00132874
594.984	0.00631893	594.984	0.00400691	0.00231202	0.000512015	594.984	0.00196122	-0.00204569	0.000954308						594.984	0.00266807	594.984	0.00479789	-0.00212982	0.00157018	594.984	0.00571501	0.00091712	0.00118712
594.018	0.00676406	594.018	0.00395289	0.00281118	0.00101118	594.018	0.002113	-0.00183989	0.00116011						594.018	0.00293014	594.018	0.00506298	-0.00213284	0.00156716	594.018	0.00594594	0.000882959	0.00115296
593.014	0.00673599	593.014	0.00408119	0.00265479	0.000854791	593.014	0.0020782	-0.002003	0.000997003						593.014	0.00295359	593.014	0.00510496	-0.00215137	0.00154863	593.014	0.00583329	0.00072833	0.00099833
592.011	0.00657178	592.011	0.00409371	0.00247807	0.000678068	592.011	0.00202631	-0.0020674	0.0009326						592.011	0.00297462	592.011	0.00525137	-0.00227675	0.00142325	592.011	0.006061	0.000809628	0.00107963
591.007	0.0069859	591.007	0.00425737	0.00272852	0.000928522	591.007	0.00209495	-0.00216243	0.000837574						591.007	0.0033276	591.007	0.00538884	-0.00206125	0.00163875	591.007	0.00619025	0.000801403	0.0010714
590.003	0.00702254	590.003	0.00443512	0.00258742	0.000787425	590.003	0.00214606	-0.00228905	0.000710946						590.003	0.00338856	590.003	0.00578093	-0.00239237	0.00130763	590.003	0.00612844	0.000347514	0.000617514
588.998	0.00729326	588.998	0.00488511	0.00240815	0.000608149	588.998	0.00251812	-0.00236699	0.000633015						588.998	0.00349522	588.998	0.00561094	-0.00211572	0.00158428	588.998	0.00635026	0.000739319	0.00100932
587.994	0.0071436	587.994	0.00464323	0.00250037	0.000700372	587.994	0.00255835	-0.00208488	0.00091512						587.994	0.00331539	587.994	0.00587677	-0.00256138	0.00113862	587.994	0.00632224	0.000445472	0.000715472
586.989	0.00720558	586.989	0.00494409	0.00226149	0.000461487	586.989	0.00218894	-0.00275515	0.000244845						586.989	0.00339174	586.989	0.00597654	-0.00258479	0.00111521	586.989	0.00635673	0.000380189	0.000650189
585.983	0.00739901	585.983	0.00504923	0.00234979	0.000549787	585.983	0.00251757	-0.00253165	0.000468348						585.983	0.00380182	585.983	0.0063764	-0.00257458	0.00112542	585.983	0.00664908	0.000272677	0.000542677
585.015	0.00736687	585.015	0.00499269	0.00237418	0.000574176	585.015	0.00268205	-0.00231064	0.000689363						585.015	0.00385131	585.015	0.00644218	-0.00259087	0.00110913	585.015	0.00677461	0.000332426	0.000602426
584.01	0.00780459	584.01	0.00521108	0.00259351	0.000793515	584.01	0.00265679	-0.00255429	0.000445711						584.01	0.00386847	584.01	0.00663565	-0.00276718	0.000932821	584.01	0.00679777	0.000162127	0.000432127
583.004	0.00763129	583.004	0.00547385	0.00215744	0.000357439	583.004	0.00257679	-0.00289706	0.000102938						583.004	0.00414681	583.004	0.00666374	-0.00251693	0.00118307	583.004	0.00691966	0.00025592	0.00052592
581.997	0.00766888	581.997	0.00534673	0.00232216	0.000522156	581.997	0.00281384	-0.00253289	0.000467113						581.997	0.00421539	581.997	0.00697698	-0.00276158	0.000938415	581.997	0.00690433	-7.26487e-05	0.000197351
580.991	0.00785174	580.991	0.00560465	0.00224709	0.000447093	580.991	0.00257173	-0.00303292	-3.29167e-05						580.991	0.00400072	580.991	0.0069507	-0.00294998	0.000750019	580.991	0.00695496	4.26127e-06	0.000274261
579.984	0.00793025	579.984	0.00581039	0.00211986	0.00031986	579.984	0.00304138	-0.00276901	0.000230993						579.984	0.00427086	579.984	0.00728217	-0.00301131	0.00068869	579.984	0.00728862	6.44941e-06	0.000276449
579.015	0.00821139	579.015	0.00611786	0.00209353	0.000293533	579.015	0.00323388	-0.00288398	0.000116022						579.015	0.00471555	579.015	0.00786669	-0.00315114	0.000548865	579.015	0.00767842	-0.000188269	8.17313e-05
578.007	0.00809484	578.007	0.00611521	0.00197963	0.000179627	578.007	0.00313993	-0.00297528	2.47191e-05						578.007	0.00478546	578.007	0.00789342	-0.00310796	0.000592038	578.007	0.00794377	5.0352e-05	0.000320352
577	0.00842127	577	0.00660313	0.00181814	1.81377e-05	577	0.00360586	-0.00299728	2.72293e-06						577	0.00492566	577	0.0081541	-0.00322844	0.000471561	577	0.00809415	-5.99502e-05	0.00021005
575.992	0.00844996	575.992	0.00654093	0.00190903	0.000109034	575.992	0.00345835	-0.00308257	-8.25729e-05						575.992	0.00514545	575.992	0.00838485	-0.0032394	0.000460604	575.992	0.00811804	-0.000266806	3.19378e-06
574.984	0.00884849	574.984	0.00691388	0.00193461	0.000134612	574.984	0.00396383	-0.00295004	4.99552e-05						574.984	0.0053207	574.984	0.00876911	-0.0034484	0.000251596	574.984	0.00855698	-0.000212132	5.7868e-05
574.013	0.00905624	574.013	0.00688584	0.0021704	0.000370403	574.013	0.00403792	-0.00284792	0.000152084						574.013	0.00563003	574.013	0.00919299	-0.00356296	0.00013704	574.013	0.00900037	-0.000192624	7.73764e-05
573.005	0.00911403	573.005	0.00729007	0.00182396	2.39561e-05	573.005	0.00443091	-0.00285916	0.000140836						573.005	0.00596538	573.005	0.00944946	-0.00348407	0.000215925	573.005	0.00928092	-0.000168541	0.000101459
571.996	0.00936632	571.996	0.00741307	0.00195324	0.000153241	571.996	0.00460647	-0.0028066	0.000193396						571.996	0.00615393	571.996	0.00978674	-0.0036328	6.71979e-05	571.996	0.00969869	-8.805e-05	0.00018195
570.987	0.00964101	570.987	0.00767465	0.00196636	0.000166358	570.987	0.00515871	-0.00251594	0.000484056						570.987	0.00623567	570.987	0.0099795	-0.00374382	-4.38227e-05	570.987	0.0100701	9.06503e-05	0.00036065
570.016	0.00974538	570.016	0.00794788	0.0017975	-2.50086e-06	570.016	0.00558942	-0.00235847	0.000641533						570.016	0.00669056	570.016	0.0103322	-0.00364163	5.83667e-05	570.016	0.0108719	0.000539718	0.000809718
569.006	0.01028	569.006	0.00815808	0.00212194	0.000321941	569.006	0.0065096	-0.00164848	0.00135152						569.006	0.00703086	569.006	0.010734	-0.00370311	-3.10852e-06	569.006	0.0116974	0.000963394	0.00123339
567.996	0.0103428	567.996	0.00844323	0.00189959	9.95907e-05	567.996	0.0074665	-0.000976725	0.00202327						567.996	0.00745755	567.996	0.0111382	-0.00368068	1.93168e-05	567.996	0.0127229	0.00158471	0.00185471
566.986	0.0108913	566.986	0.00862206	0.0022692	0.000469197	566.986	0.0086707	4.86411e-05	0.00304864						566.986	0.0078572	566.986	0.0112108	-0.00335357	0.000346428	566.986	0.0137028	0.00249204	0.00276204
566.014	0.0111286	566.014	0.00861813	0.00251044	0.000710441	566.014	0.00989877	0.00128064	0.00428064						566.014	0.00813672	566.014	0.0114835	-0.00334678	0.000353218	566.014	0.0149654	0.00348189	0.00375189
565.003	0.0113856	565.003	0.00857255	0.00281304	0.00101304	565.003	0.0116966	0.00312401	0.00612401						565.003	0.00915352	565.003	0.0121045	-0.00295103	0.000748973	565.003	0.01701	0.00490546	0.00517546
563.992	0.0123562	563.992	0.00906174	0.00329447	0.00149447	563.992	0.0137551	0.00469333	0.00769333						563.992	0.00938941	563.992	0.0118582	-0.00246884	0.00123116	563.992	0.0186919	0.00683361	0.00710361
562.982	0.0127205	562.982	0.00902112	0.0036994	0.0018994	562.982	0.0155558	0.00653469	0.00953469						562.982	0.0104359	562.982	0.0122179	-0.00178207	0.00191793	562.982	0.0206309	0.00841299	0.00868299
562.008	0.013398	562.008	0.00906972	0.00432829	0.00252829	562.008	0.0172989	0.00822921	0.0112292						562.008	0.0111132	562.008	0.0124647	-0.00135146	0.00234854	562.008	0.0222184	0.00975372	0.0100237
560.996	0.0138148	560.996	0.00924942	0.0045654	0.0027654	560.996	0.0181534	0.00890401	0.011904						560.996	0.0116312	560.996	0.012715	-0.00108383	0.00261617	560.996	0.02337	0.010655	0.010925
559.985	0.0140222	559.985	0.00919633	0.00482586	0.00302586	559.985	0.0185716	0.00937529	0.0123753						559.985	0.0122019	559.985	0.0128408	-0.000638903	0.0030611	559.985	0.023835	0.0109942	0.0112642
559.01	0.0140174	559.01	0.0091889	0.0048285	0.0030285	559.01	0.0188469	0.009658	0.012658						559.01	0.0122224	559.01	0.0126808	-0.000458376	0.00324162	559.01	0.0237554	0.0110746	0.0113446
557.998	0.0143602	557.998	0.0091871	0.00517315	0.00337315	557.998	0.0183242	0.00913706	0.0121371						557.998	0.0125875	557.998	0.0128368	-0.000249276	0.00345072	557.998	0.0234509	0.0106141	0.0108841
556.986	0.0149316	556.986	0.00915529	0.00577628	0.00397628	556.986	0.0179509	0.00879565	0.0117956						556.986	0.0132621	556.986	0.0129786	0.000283501	0.0039835	556.986	0.0229374	0.00995881	0.0102288
556.011	0.0155022	556.011	0.00939457	0.00610767	0.00430767	556.011	0.0176314	0.00823683	0.0112368						556.011	0.0139009	556.011	0.0127824	0.00111848	0.00481848	556.011	0.0225334	0.00975096	0.010021
554.998	0.0163089	554.998	0.00931929	0.00698957	0.00518957	554.998	0.0173932	0.00807393	0.0110739						554.998	0.0151469	554.998	0.0132004	0.00194645	0.00564645	554.998	0.0223424	0.00914195	0.00941195
553.985	0.0176762	553.985	0.00938512	0.00829108	0.00649108	553.985	0.0174044	0.00801928	0.0110193						553.985	0.0170725	553.985	0.0132749	0.00379767	0.00749767	553.985	0.022557	0.00928211	0.00955211
553.009	0.0189468	553.009	0.00948507	0.0094617	0.0076617	553.009	0.0177183	0.00823327	0.0112333						553.009	0.0185695	553.009	0.0129342	0.00563527	0.00933527	553.009	0.0226479	0.00971369	0.00998369
551.995	0.0199099	551.995	0.00940777	0.0105022	0.00870217	551.995	0.017746	0.00833819	0.0113382						551.995	0.0200214	551.995	0.0131781	0.00684335	0.0105434	551.995	0.0230871	0.00990898	0.010179
550.981	0.0200027	550.981	0.00954764	0.010455	0.00865501	550.981	0.017469	0.00792135	0.0109214						550.981	0.0208671	550.981	0.0135734	0.00729372	0.0109937	550.981	0.0234873	0.0099139	0.0101839
550.005	0.0194251	550.005	0.00965467	0.00977047	0.00797047	550.005	0.0166157	0.00696098	0.00996098						550.005	0.0203028	550.005	0.0137389	0.00656386	0.0102639	550.005	0.022884	0.00914509	0.00941509
548.99	0.0182553	548.99	0.00985375	0.00840156	0.00660156	548.99	0.0153953	0.00554159	0.00854159						548.99	0.0191956	548.99	0.0140272	0.0051684	0.0088684	548.99	0.0219681	0.00794093	0.00821093
548.013	0.0171154	548.013	0.00975761	0.00735775	0.00555775	548.013	0.0140702	0.00431259	0.00731259						548.013	0.0180126	548.013	0.0142944	0.00371829	0.00741829	548.013	0.0209005	0.00660617	0.00687617
546.999	0.0162622	546.999	0.0100178	0.00624443	0.00444443	546.999	0.0127832	0.00276539	0.00576539						546.999	0.0166351	546.999	0.0145084	0.0021267	0.0058267	546.999	0.0195713	0.00506283	0.00533283
545.984	0.0151737	545.984	0.01001	0.00516364	0.00336364	545.984	0.0116049	0.00159487	0.00459487						545.984	0.01534	545.984	0.0147702	0.000569802	0.0042698	545.984	0.0184521	0.00368187	0.00395187
545.006	0.0145854	545.006	0.0102001	0.00438527	0.00258527	545.006	0.0109246	0.000724482	0.00372448						545.006	0.0145297	545.006	0.0149645	-0.000434828	0.00326517	545.006	0.0176822	0.00271765	0.00298765
543.99	0.0143437	543.99	0.0105084	0.00383534	0.00203534	543.99	0.0106815	0.000173104	0.0031731						543.99	0.0141878	543.99	0.0153717	-0.00118382	0.00251618	543.99	0.017195	0.0018233	0.0020933
543.012	0.0142116	543.012	0.0104498	0.00376174	0.00196174	543.012	0.0103224	-0.000127419	0.00287258						543.012	0.0138036	543.012	0.0156111	-0.00180749	0.00189251	543.012	0.0169358	0.00132477	0.00159477
541.996	0.014135	541.996	0.0107471	0.00338787	0.00158787	541.996	0.010294	-0.000453106	0.00254689						541.996	0.0139024	541.996	0.0160571	-0.00215467	0.00154533	541.996	0.0170184	0.000961369	0.00123137
541.018	0.0142699	541.018	0.0106754	0.00359452	0.00179452	541.018	0.0101298	-0.000545621	0.00245438						541.018	0.0137149	541.018	0.0161362	-0.00242127	0.00127873	541.018	0.0169125	0.000776365	0.00104637
540.001	0.0140053	540.001	0.0108676	0.0031377	0.0013377	540.001	0.0102513	-0.000616317	0.00238368						540.001	0.0137221	540.001	0.0163566	-0.00263446	0.00106554	540.001	0.0169854	0.000628872	0.000898872
538.985	0.0140595	538.985	0.0111055	0.00295397	0.00115397	538.985	0.0106257	-0.000479848	0.00252015						538.985	0.0140458	538.985	0.0169102	-0.00286439	0.000835614	538.985	0.0174149	0.000504712	0.000774712
538.005	0.0138206	538.005	0.0112419	0.00257874	0.00077874	538.005	0.0107857	-0.000456196	0.0025438						538.005	0.0140471	538.005	0.0172446	-0.00319753	0.000502473	538.005	0.0177351	0.000490513	0.000760513
536.988	0.0143449	536.988	0.0115351	0.00280972	0.00100972	536.988	0.0111531	-0.000382092	0.00261791						536.988	0.0142579	536.988	0.0175691	-0.00331115	0.00038885	536.988	0.0180019	0.000432836	0.000702836
536.009	0.0141511	536.009	0.0114942	0.00265696	0.000856964	536.009	0.0111662	-0.000327929	0.00267207						536.009	0.01428	536.009	0.0175717	-0.00329167	0.000408333	536.009	0.0181137	0.000541996	0.000811996
534.991	0.0144925	534.991	0.0116894	0.00280309	0.00100309	534.991	0.0117916	0.000102152	0.00310215						534.991	0.0148598	534.991	0.0180047	-0.00314488	0.000555123	534.991	0.0186977	0.000692984	0.000962984
534.011	0.0148877	534.011	0.0118748	0.0030129	0.0012129	534.011	0.0122702	0.000395402	0.0033954						534.011	0.015363	534.011	0.0183714	-0.00300836	0.00069164	534.011	0.0192473	0.000875909	0.00114591
532.993	0.0153216	532.993	0.0117383	0.00358331	0.00178331	532.993	0.0125792	0.000840981	0.00384098						532.993	0.015455	532.993	0.0182134	-0.00275836	0.000941638	532.993	0.0194061	0.00119275	0.00146275
532.012	0.0155156	532.012	0.0119061	0.00360951	0.00180951	532.012	0.0132703	0.00136421	0.00436421						532.012	0.0159057	532.012	0.0182117	-0.00230598	0.00139402	532.012	0.0198729	0.00166123	0.00193123
530.994	0.0159074	530.994	0.0121852	0.00372219	0.00192219	530.994	0.0139402	0.00175501	0.00475501						530.994	0.0166747	530.994	0.0186623	-0.0019876	0.0017124	530.994	0.0206644	0.00200209	0.00227209
530.013	0.0159037	530.013	0.012217	0.00368672	0.00188672	530.013	0.0141556	0.00193864	0.00493864						530.013	0.0169947	530.013	0.0188191	-0.0018243	0.0018757	530.013	0.0209158	0.00209673	0.00236673
528.994	0.0163513	528.994	0.0123277	0.00402358	0.00222358	528.994	0.0143595	0.00203179	0.00503179						528.994	0.0171092	528.994	0.0188509	-0.00174168	0.00195832	528.994	0.0209946	0.00214375	0.00241375
528.012	0.0163775	528.012	0.0120442	0.00433332	0.00253332	528.012	0.0140173	0.00197311	0.00497311						528.012	0.0168196	528.012	0.0185616	-0.00174197	0.00195803	528.012	0.0205361	0.00197454	0.00224454
526.993	0.0163416	526.993	0.012062	0.0042796	0.0024796	526.993	0.0139523	0.00189023	0.00489023						526.993	0.0170266	526.993	0.0186305	-0.00160384	0.00209616	526.993	0.0203981	0.00176763	0.00203763
526.011	0.0168243	526.011	0.0121672	0.00465717	0.00285717	526.011	0.014203	0.00203582	0.00503582						526.011	0.0175724	526.011	0.0186695	-0.00109718	0.00260282	526.011	0.0204072	0.00173767	0.00200767
524.991	0.0171329	524.991	0.0120137	0.00511915	0.00331915	524.991	0.0141952	0.00218146	0.00518146						524.991	0.018023	524.991	0.0186829	-0.000659935	0.00304006	524.991	0.0204917	0.00180871	0.00207871
524.009	0.0174084	524.009	0.0119534	0.00545503	0.00365503	524.009	0.0142853	0.00233195	0.00533195						524.009	0.0184995	524.009	0.0185907	-9.11765e-05	0.00360882	524.009	0.0205452	0.00195453	0.00222453
522.988	0.0176732	522.988	0.0120398	0.00563341	0.00383341	522.988	0.0144923	0.00245246	0.00545246						522.988	0.0191074	522.988	0.0186616	0.000445832	0.00414583	522.988	0.0206795	0.00201791	0.00228791
522.005	0.0175565	522.005	0.0117277	0.00582883	0.00402883	522.005	0.0141668	0.00243912	0.00543912						522.005	0.0190443	522.005	0.0184763	0.000568036	0.00426804	522.005	0.0205215	0.00204525	0.00231525
520.985	0.0173769	520.985	0.0117481	0.00562883	0.00382883	520.985	0.0140382	0.00229015	0.00529015						520.985	0.0189586	520.985	0.0182176	0.00074102	0.00444102	520.985	0.0202027	0.00198507	0.00225507
520.001	0.0169097	520.001	0.0116126	0.00529716	0.00349716	520.001	0.0135102	0.00189759	0.00489759						520.001	0.0185002	520.001	0.0180458	0.000454355	0.00415436	520.001	0.0197889	0.00174311	0.00201311
519.018	0.0166562	519.018	0.0115291	0.00512707	0.00332707	519.018	0.0131087	0.00157963	0.00457963						519.018	0.0180949	519.018	0.0178648	0.000230059	0.00393006	519.018	0.0192735	0.00140865	0.00167865
517.997	0.0162643	517.997	0.0113799	0.00488439	0.00308439	517.997	0.0126413	0.0012614	0.0042614						517.997	0.0174187	517.997	0.0175186	-9.99253e-05	0.00360007	517.997	0.0185953	0.00107667	0.00134667
517.013	0.0159213	517.013	0.0111852	0.00473606	0.00293606	517.013	0.0121892	0.00100404	0.00400404						517.013	0.0170889	517.013	0.0172352	-0.000146361	0.00355364	517.013	0.0181417	0.000906518	0.00117652
515.991	0.0154851	515.991	0.0108672	0.00461793	0.00281793	515.991	0.011674	0.000806799	0.0038068						515.991	0.0168064	515.991	0.0171509	-0.00034447	0.00335553	515.991	0.0177484	0.000597447	0.000867447
515.007	0.0152269	515.007	0.0107218	0.00450519	0.00270519	515.007	0.0113935	0.000671751	0.00367175						515.007	0.0165029	515.007	0.0168756	-0.00037262	0.00332738	515.007	0.0174386	0.000563033	0.000833033
513.984	0.0149551	513.984	0.0105984	0.00435673	0.00255673	513.984	0.0109967	0.000398329	0.00339833						513.984	0.0160619	513.984	0.0164349	-0.000372993	0.00332701	513.984	0.0168954	0.000460505	0.000730505
513	0.0144996	513	0.0103817	0.00411799	0.00231799	513	0.0106901	0.000308394	0.00330839						513	0.0156905	513	0.0161977	-0.000507137	0.00319286	513	0.0164618	0.000264129	0.000534129
512.015	0.0142117	512.015	0.0102255	0.00398627	0.00218627	512.015	0.0102464	2.0911e-05	0.00302091						512.015	0.0152468	512.015	0.0159489	-0.000702101	0.0029979	512.015	0.0159676	1.86637e-05	0.000288664
510.992	0.0140529	510.992	0.0100446	0.0040083	0.0022083	510.992	0.00987006	-0.000174545	0.00282546						510.992	0.0149152	510.992	0.0157635	-0.000848343	0.00285166	510.992	0.0155563	-0.000207176	6.28236e-05
510.006	0.0136392	510.006	0.00986903	0.00377015	0.00197015	510.006	0.00936946	-0.000499567	0.00250043						510.006	0.0145114	510.006	0.01551	-0.000998645	0.00270135	510.006	0.0150581	-0.000451909	-0.000181909
508.983	0.0132849	508.983	0.00988238	0.00340256	0.00160256	508.983	0.00916436	-0.000718014	0.00228199						508.983	0.0140631	508.983	0.0153891	-0.00132598	0.00237402	508.983	0.0146686	-0.000720502	-0.000450502
507.997	0.0130375	507.997	0.0097637	0.00327376	0.00147376	507.997	0.0086449	-0.0011188	0.0018812						507.997	0.0136668	507.997	0.0152739	-0.00160706	0.00209294	507.997	0.0143816	-0.000892289	-0.000622289
507.011	0.0126088	507.011	0.00964247	0.0029663	0.0011663	507.011	0.00828729	-0.00135517	0.00164483						507.011	0.0133832	507.011	0.0152823	-0.00189909	0.00180091	507.011	0.013922	-0.00136029	-0.00109029
505.987	0.0122294	505.987	0.0096742	0.00255518	0.000755176	505.987	0.00808785	-0.00158636	0.00141364						505.987	0.013036	505.987	0.0150056	-0.00196962	0.00173038	505.987	0.0136025	-0.00140318	-0.00113318
505.001	0.0121352	505.001	0.00956617	0.00256907	0.000769073	505.001	0.00776933	-0.00179684	0.00120316						505.001	0.0127498	505.001	0.0151382	-0.00238845	0.00131155	505.001	0.0134189	-0.00171935	-0.00144935
504.014	0.0120986	504.014	0.00963932	0.00245932	0.000659324	504.014	0.00774263	-0.00189668	0.00110332						504.014	0.0125735	504.014	0.0149484	-0.00237486	0.00132514	504.014	0.0131351	-0.00181327	-0.00154327
502.989	0.0116534	502.989	0.00957699	0.00207638	0.000276385	502.989	0.0073839	-0.00219309	0.000806909						502.989	0.0122801	502.989	0.01502	-0.00273984	0.000960158	502.989	0.0127529	-0.00226712	-0.00199712
502.002	0.0116035	502.002	0.00959861	0.00200494	0.000204937	502.002	0.00728491	-0.0023137	0.000686299						502.002	0.0121589	502.002	0.0152307	-0.00307179	0.000628207	502.002	0.0128534	-0.00237731	-0.00210731
501.015	0.011517	501.015	0.00969485	0.00182214	2.21429e-05	501.015	0.00722911	-0.00246574	0.000534261						501.015	0.0110787	501.015	0.0141396	-0.00306093	0.000639073	501.015	0.0117864	-0.00235328	-0.00208328
499.99	0.0114991	499.99	0.00988548	0.0016136	-0.000186401	499.99	0.00721737	-0.00266811	0.000331894						499.99	0.00921201	499.99	0.0124969	-0.00328493	0.000415069	499.99	0.00958758	-0.00290936	-0.00263936
499.002	0.0116181	499.002	0.0100322	0.00158583	-0.000214171	499.002	0.00714886	-0.00288337	0.000116628						499.002	0.00866291	499.002	0.0121591	-0.00349615	0.000203846	499.002	0.00913013	-0.00302894	-0.00275894
498.014	0.0117613	498.014	0.0103922	0.00136908	-0.000430921	498.014	0.00731766	-0.00307453	-7.45259e-05						498.014	0.010707	498.014	0.0143451	-0.0036381	6.19011e-05	498.014	0.0111682	-0.00317686	-0.00290686
496.988	0.0118656	496.988	0.0104894	0.00137617	-0.00042383	496.988	0.00722087	-0.00326857	-0.000268575						496.988	0.0122218	496.988	0.0160831	-0.00386126	-0.000161255	496.988	0.0125058	-0.00357732	-0.00330732
496	0.0118372	496	0.0107304	0.00110679	-0.000693205	496	0.00730592	-0.00342444	-0.000424438						496	0.0123265	496	0.016501	-0.00417449	-0.000474494	496	0.0125859	-0.00391513	-0.00364513
495.011	0.0119286	495.011	0.0110364	0.000892195	-0.000907805	495.011	0.00738853	-0.00364789	-0.000647887						495.011	0.0125906	495.011	0.0169975	-0.00440696	-0.000706956	495.011	0.0127156	-0.00428196	-0.00401196
493.985	0.0122016	493.985	0.0114269	0.000774773	-0.00102523	493.985	0.00758445	-0.00384241	-0.000842413						493.985	0.0129908	493.985	0.0176684	-0.0046776	-0.000977598	493.985	0.0131709	-0.0044975	-0.0042275
492.996	0.0125815	492.996	0.0120067	0.000574765	-0.00122524	492.996	0.00796278	-0.00404393	-0.00104393						492.996	0.0134946	492.996	0.0182108	-0.00471613	-0.00101613	492.996	0.013469	-0.00474179	-0.00447179
492.007	0.0131251	492.007	0.012462	0.000663138	-0.00113686	492.007	0.00821801	-0.004244	-0.001244						492.007	0.013784	492.007	0.0188579	-0.00507392	-0.00137392	492.007	0.0136553	-0.00520261	-0.00493261
491.017	0.0133402	491.017	0.0125379	0.000802331	-0.000997669	491.017	0.00833529	-0.00420259	-0.00120259						491.017	0.0140316	491.017	0.0193139	-0.0052823	-0.0015823	491.017	0.0138717	-0.0054422	-0.0051722
489.99	0.0135386	489.99	0.0132433	0.000295317	-0.00150468	489.99	0.00875358	-0.00448967	-0.00148967						489.99	0.0147602	489.99	0.0202894	-0.00552922	-0.00182922	489.99	0.0145411	-0.0057484	-0.0054784
489	0.0140495	489	0.0139253	0.000124282	-0.00167572	489	0.0092137	-0.00471155	-0.00171155						489	0.0156969	489	0.0214608	-0.00576382	-0.00206382	489	0.0152958	-0.00616495	-0.00589495
488.01	0.0147536	488.01	0.0145725	0.000181025	-0.00161898	488.01	0.009699	-0.00487353	-0.00187353						488.01	0.016191	488.01	0.0221923	-0.0060013	-0.0023013	488.01	0.015738	-0.0064543	-0.0061843
486.982	0.0150829	486.982	0.0150192	6.36475e-05	-0.00173635	486.982	0.010096	-0.00492324	-0.00192324						486.982	0.0164696	486.982	0.0228857	-0.00641611	-0.00271611	486.982	0.0160791	-0.0068066	-0.0065366
485.992	0.0155297	485.992	0.0157617	-0.000231965	-0.00203197	485.992	0.0107229	-0.00503877	-0.00203877						485.992	0.0173778	485.992	0.0239468	-0.00656899	-0.00286899	485.992	0.0169412	-0.00700562	-0.00673562
485.001	0.0160697	485.001	0.0166855	-0.000615811	-0.00241581	485.001	0.0114078	-0.00527775	-0.00227775						485.001	0.0184565	485.001	0.0252165	-0.00675995	-0.00305995	485.001	0.0179987	-0.00721779	-0.00694779
484.011	0.0167323	484.011	0.0172012	-0.000468927	-0.00226893	484.011	0.011898	-0.00530314	-0.00230314						484.011	0.0190718	484.011	0.0261289	-0.00705704	-0.00335704	484.011	0.0186432	-0.00748565	-0.00721565
482.982	0.0166539	482.982	0.0171484	-0.000494476	-0.00229448	482.982	0.0119687	-0.00517966	-0.00217966						482.982	0.0191688	482.982	0.026598	-0.0074292	-0.0037292	482.982	0.018826	-0.00777206	-0.00750206
481.991	0.0170834	481.991	0.0180204	-0.000936987	-0.00273699	481.991	0.0126608	-0.00535957	-0.00235957						481.991	0.0201497	481.991	0.0277793	-0.00762954	-0.00392954	481.991	0.0199073	-0.00787199	-0.00760199
480.999	0.0175086	480.999	0.0187347	-0.00122613	-0.00302613	480.999	0.0132195	-0.00551519	-0.00251519						480.999	0.0209462	480.999	0.0288783	-0.00793202	-0.00423202	480.999	0.0207546	-0.00812362	-0.00785362
480.008	0.0175382	480.008	0.0191274	-0.00158921	-0.00338921	480.008	0.0135484	-0.00557894	-0.00257894						480.008	0.0214965	480.008	0.0299187	-0.00842219	-0.00472219	480.008	0.0215096	-0.00840908	-0.00813908
479.016	0.0178051	479.016	0.0198393	-0.00203422	-0.00383422	479.016	0.0139104	-0.00592893	-0.00292893						479.016	0.0219894	479.016	0.0308084	-0.008819	-0.005119	479.016	0.0220739	-0.00873444	-0.00846444
477.986	0.0178274	477.986	0.0202941	-0.00246666	-0.00426666	477.986	0.0142942	-0.00599981	-0.00299981						477.986	0.022275	477.986	0.0317227	-0.0094477	-0.0057477	477.986	0.0225196	-0.0092031	-0.0089331
476.994	0.0178653	476.994	0.0208353	-0.00297002	-0.00477002	476.994	0.0144184	-0.00641692	-0.00341692						476.994	0.0225295	476.994	0.0326156	-0.0100861	-0.00638614	476.994	0.0229514	-0.00966421	-0.00939421
476.002	0.0178867	476.002	0.0214093	-0.00352259	-0.00532259	476.002	0.0145451	-0.00686418	-0.00386418						476.002	0.0225991	476.002	0.0335687	-0.0109695	-0.00726952	476.002	0.0230419	-0.0105268	-0.0102568
475.009	0.0177559	475.009	0.0219119	-0.00415598	-0.00595598	475.009	0.0145197	-0.00739214	-0.00439214						475.009	0.0224801	475.009	0.0345772	-0.0120971	-0.0083971	475.009	0.0231657	-0.0114115	-0.0111415
474.017	0.017411	474.017	0.0225096	-0.00509865	-0.00689865	474.017	0.0145311	-0.00797848	-0.00497848						474.017	0.0224577	474.017	0.0358768	-0.0134191	-0.00971907	474.017	0.0231215	-0.0127552	-0.0124852
472.986	0.0173259	472.986	0.0233132	-0.00598729	-0.00778729	472.986	0.0143095	-0.00900369	-0.00600369						472.986	0.0223686	472.986	0.0374688	-0.0151002	-0.0114002	472.986	0.0229647	-0.0145041	-0.0142341
471.993	0.0170187	471.993	0.0240567	-0.00703804	-0.00883804	471.993	0.0141702	-0.00988648	-0.00688648						471.993	0.0220929	471.993	0.0390751	-0.0169822	-0.0132822	471.993	0.0228164	-0.0162588	-0.0159888
471	0.0168638	471	0.0252216	-0.00835781	-0.0101578	471	0.0138706	-0.0113509	-0.00835094						471	0.021805	471	0.0412107	-0.0194058	-0.0157058	471	0.022413	-0.0187978	-0.0185278
470.006	0.016779	470.006	0.0265352	-0.00975624	-0.0115562	470.006	0.0136791	-0.0128562	-0.00985617						470.006	0.0216057	470.006	0.0436421	-0.0220364	-0.0183364	470.006	0.0220991	-0.021543	-0.021273
469.013	0.0166075	469.013	0.0281418	-0.0115343	-0.0133343	469.013	0.0134911	-0.0146507	-0.0116507						469.013	0.0212988	469.013	0.0466788	-0.02538	-0.02168	469.013	0.0217295	-0.0249493	-0.0246793
468.019	0.0165801	468.019	0.0300735	-0.0134935	-0.0152935	468.019	0.0134197	-0.0166538	-0.0136538						468.019	0.021182	468.019	0.0501514	-0.0289695	-0.0252695	468.019	0.0214984	-0.028653	-0.028383
466.986	0.0165194	466.986	0.0321668	-0.0156474	-0.0174474	466.986	0.0130989	-0.0190679	-0.0160679						466.986	0.0209453	466.986	0.054328	-0.0333826	-0.0296826	466.986	0.0211685	-0.0331595	-0.0328895
465.992	0.0165494	465.992	0.0347423	-0.0181929	-0.0199929	465.992	0.0129539	-0.0217884	-0.0187884						465.992	0.0208767	465.992	0.0589345	-0.0380578	-0.0343578	465.992	0.0210383	-0.0378962	-0.0376262
464.998	0.0167284	464.998	0.0377223	-0.0209938	-0.0227938	464.998	0.012981	-0.0247412	-0.0217412						464.998	0.0209853	464.998	0.064571	-0.0435857	-0.0398857	464.998	0.020784	-0.043787	-0.043517
464.003	0.0167808	464.003	0.0405932	-0.0238124	-0.0256124	464.003	0.0128525	-0.0277407	-0.0247407						464.003	0.0211805	464.003	0.0706847	-0.0495042	-0.0458042	464.003	0.0208507	-0.0498341	-0.0495641
463.009	0.0171966	463.009	0.0445039	-0.0273073	-0.0291073	463.009	0.0129796	-0.0315243	-0.0285243						463.009	0.0214536	463.009	0.0781067	-0.0566531	-0.0529531	463.009	0.0209671	-0.0571396	-0.0568696
462.014	0.0175279	462.014	0.0493224	-0.0317944	-0.0335944	462.014	0.0132102	-0.0361121	-0.0331121						462.014	0.0219397	462.014	0.0864962	-0.0645565	-0.0608565	462.014	0.0212659	-0.0652303	-0.0649603
461.018	0.0179515	461.018	0.0542252	-0.0362737	-0.0380737	461.018	0.0134102	-0.040815	-0.037815						461.018	0.0224462	461.018	0.0953108	-0.0728646	-0.0691646	461.018	0.0215094	-0.0738014	-0.0735314
459.985	0.0183625	459.985	0.0599248	-0.0415623	-0.0433623	459.985	0.0135371	-0.0463877	-0.0433877						459.985	0.0228434	459.985	0.10566	-0.0828165	-0.0791165	459.985	0.0217889	-0.0838709	-0.0836009
458.989	0.0187462	458.989	0.064753	-0.0460068	-0.0478068	458.989	0.0137047	-0.0510483	-0.0480483						458.989	0.0232771	458.989	0.116169	-0.0928914	-0.0891914	458.989	0.0220603	-0.0941082	-0.0938382
457.994	0.0193668	457.994	0.0725118	-0.053145	-0.054945	457.994	0.0141818	-0.05833	-0.05533						457.994	0.0240493	457.994	0.129563	-0.105514	-0.101814	457.994	0.0226473	-0.106915	-0.106645
456.998	0.0201087	456.998	0.0800705	-0.0599619	-0.0617619	456.998	0.0147975	-0.0652731	-0.0622731						456.998	0.0248798	456.998	0.14394	-0.11906	-0.11536	456.998	0.0234126	-0.120527	-0.120257
456.002	0.0206558	456.002	0.0885837	-0.0679279	-0.0697279	456.002	0.0152649	-0.0733188	-0.0703188						456.002	0.0257643	456.002	0.159712	-0.133947	-0.130247	456.002	0.0241796	-0.135532	-0.135262
455.005	0.0212923	455.005	0.0971236	-0.0758313	-0.0776313	455.005	0.0157233	-0.0814004	-0.0784004						455.005	0.0266593	455.005	0.176047	-0.149388	-0.145688	455.005	0.0248473	-0.1512	-0.15093
454.009	0.0219624	454.009	0.10808	-0.0861178	-0.0879178	454.009	0.0163172	-0.091763	-0.088763						454.009	0.0275027	454.009	0.195389	-0.167886	-0.164186	454.009	0.0257441	-0.169645	-0.169375
453.012	0.0225483	453.012	0.118937	-0.0963886	-0.0981886	453.012	0.0170119	-0.101925	-0.0989249						453.012	0.0284065	453.012	0.21734	-0.188933	-0.185233	453.012	0.0266305	-0.190709	-0.190439
452.015	0.0231399	452.015	0.12908	-0.10594	-0.10774	452.015	0.0175953	-0.111485	-0.108485						452.015	0.0292007	452.015	0.235892	-0.206691	-0.202991	452.015	0.0273199	-0.208572	-0.208302
451.018	0.0237353	451.018	0.140606	-0.11687	-0.11867	451.018	0.0181941	-0.122411	-0.119411						451.018	0.0298618	451.018	0.258743	-0.228881	-0.225181	451.018	0.0281805	-0.230563	-0.230293
449.983	0.024367	449.983	0.155237	-0.13087	-0.13267	449.983	0.0189949	-0.136242	-0.133242						449.983	0.0307765	449.983	0.284232	-0.253455	-0.249755	449.983	0.0291564	-0.255075	-0.254805
448.985	0.0249046	448.985	0.1688	-0.143896	-0.145696	448.985	0.0196479	-0.149152	-0.146152						448.985	0.0315837	448.985	0.310062	-0.278478	-0.274778	448.985	0.030086	-0.279976	-0.279706
447.988	0.0255383	447.988	0.184028	-0.15849	-0.16029	447.988	0.0204683	-0.163559	-0.160559						447.988	0.0323164	447.988	0.337667	-0.30535	-0.30165	447.988	0.0309287	-0.306738	-0.306468
446.99	0.0261616	446.99	0.199007	-0.172845	-0.174645	446.99	0.0213152	-0.177691	-0.174691						446.99	0.0331131	446.99	0.366935	-0.333822	-0.330122	446.99	0.031904	-0.335031	-0.334761
445.992	0.0266021	445.992	0.212583	-0.185981	-0.187781	445.992	0.0218674	-0.190715	-0.187715						445.992	0.0337019	445.992	0.392492	-0.35879	-0.35509	445.992	0.0326859	-0.359806	-0.359536
444.994	0.0271865	444.994	0.230242	-0.203055	-0.204855	444.994	0.0228789	-0.207363	-0.204363						444.994	0.0343514	444.994	0.425416	-0.391065	-0.387365	444.994	0.0337611	-0.391655	-0.391385
443.996	0.0279119	443.996	0.248694	-0.220782	-0.222582	443.996	0.0241901	-0.224504	-0.221504						443.996	0.0352577	443.996	0.45904	-0.423782	-0.420082	443.996	0.0350251	-0.424015	-0.423745
442.997	0.0286657	442.997	0.270163	-0.241498	-0.243298	442.997	0.0255786	-0.244585	-0.241585						442.997	0.0362006	442.997	0.497018	-0.460818	-0.457118	442.997	0.0364996	-0.460519	-0.460249
441.999	0.0294708	441.999	0.291896	-0.262425	-0.264225	441.999	0.0270437	-0.264852	-0.261852						441.999	0.0372169	441.999	0.534722	-0.497505	-0.493805	441.999	0.0381006	-0.496622	-0.496352
441	0.0303021	441	0.307164	-0.276862	-0.278662	441	0.0285508	-0.278614	-0.275614						441	0.0380617	441	0.565881	-0.52782	-0.52412	441	0.0395415	-0.52634	-0.52607
440.001	0.0311418	440.001	0.324413	-0.293271	-0.295071	440.001	0.0304604	-0.293953	-0.290953						440.001	0.0389137	440.001	0.599436	-0.560523	-0.556823	440.001	0.0413897	-0.558047	-0.557777
439.002	0.0324013	439.002	0.34513	-0.312729	-0.314529	439.002	0.0334091	-0.311721	-0.308721						439.002	0.0402971	439.002	0.635349	-0.595052	-0.591352	439.002	0.0441988	-0.59115	-0.59088
438.002	0.0338387	438.002	0.364877	-0.331038	-0.332838	438.002	0.0365534	-0.328323	-0.325323						438.002	0.041997	438.002	0.671988	-0.629991	-0.626291	438.002	0.0473587	-0.62463	-0.62436
437.003	0.0357831	437.003	0.385483	-0.3497	-0.3515	437.003	0.041133	-0.34435	-0.34135						437.003	0.0440509	437.003	0.706504	-0.662454	-0.658754	437.003	0.051641	-0.654863	-0.654593
436.003	0.0377343	436.003	0.402041	-0.364306	-0.366106	436.003	0.0458374	-0.356203	-0.353203						436.003	0.0461634	436.003	0.73643	-0.690267	-0.686567	436.003	0.0562047	-0.680226	-0.679956
435.003	0.0402958	435.003	0.42325	-0.382954	-0.384754	435.003	0.0526183	-0.370632	-0.367632						435.003	0.0489369	435.003	0.766829	-0.717892	-0.714192	435.003	0.062114	-0.704715	-0.704445
434.003	0.0434364	434.003	0.440326	-0.39689	-0.39869	434.003	0.0606091	-0.379717	-0.376717						434.003	0.0525032	434.003	0.797915	-0.745412	-0.741712	434.003	0.0696114	-0.728304	-0.728034
433.003	0.0470593	433.003	0.456762	-0.409703	-0.411503	433.003	0.0697271	-0.387035	-0.384035						433.003	0.056002	433.003	0.826761	-0.770759	-0.767059	433.003	0.0785429	-0.748218	-0.747948
432.002	0.051683	432.002	0.474049	-0.422366	-0.424166	432.002	0.0804567	-0.393593	-0.390593						432.002	0.0605127	432.002	0.853249	-0.792736	-0.789036	432.002	0.0880827	-0.765166	-0.764896
431.002	0.0563195	431.002	0.489188	-0.432868	-0.434668	431.002	0.0910542	-0.398134	-0.395134						431.002	0.0658496	431.002	0.873411	-0.807562	-0.803862	431.002	0.0983617	-0.775049	-0.774779
430.001	0.0616544	430.001	0.50503	-0.443376	-0.445176	430.001	0.101078	-0.403952	-0.400952						430.001	0.071437	430.001	0.895751	-0.824314	-0.820614	430.001	0.109466	-0.786285	-0.786015
429	0.067464	429	0.519277	-0.451813	-0.453613	429	0.110316	-0.408961	-0.405961						429	0.0781756	429	0.921139	-0.842963	-0.839263	429	0.119375	-0.801764	-0.801494
427.999	0.0741524	427.999	0.532511	-0.458358	-0.460158	427.999	0.118321	-0.41419	-0.41119						427.999	0.0850019	427.999	0.937532	-0.85253	-0.84883	427.999	0.128085	-0.809446	-0.809176
426.997	0.0805347	426.997	0.547826	-0.467291	-0.469091	426.997	0.124034	-0.423792	-0.420792						426.997	0.0923717	426.997	0.959846	-0.867474	-0.863774	426.997	0.13517	-0.824676	-0.824406
425.996	0.0866074	425.996	0.557281	-0.470673	-0.472473	425.996	0.127095	-0.430186	-0.427186						425.996	0.0996707	425.996	0.972189	-0.872518	-0.868818	425.996	0.139751	-0.832438	-0.832168
424.994	0.092362	424.994	0.566016	-0.473655	-0.475455	424.994	0.128333	-0.437684	-0.434684						424.994	0.106165	424.994	0.981842	-0.875677	-0.871977	424.994	0.143614	-0.838229	-0.837959
423.992	0.0992265	423.992	0.57394	-0.474714	-0.476514	423.992	0.128782	-0.445158	-0.442158						423.992	0.113817	423.992	0.993006	-0.879188	-0.875488	423.992	0.145872	-0.847134	-0.846864
422.99	0.104316	422.99	0.575788	-0.471472	-0.473272	422.99	0.127794	-0.447994	-0.444994						422.99	0.120189	422.99	0.990647	-0.870459	-0.866759	422.99	0.147804	-0.842843	-0.842573
421.988	0.110668	421.988	0.589706	-0.479038	-0.480838	421.988	0.128008	-0.461698	-0.458698						421.988	0.128633	421.988	1.01172	-0.883086	-0.879386	421.988	0.151439	-0.860279	-0.860009
420.986	0.115293	420.986	0.594374	-0.479082	-0.480882	420.986	0.127579	-0.466796	-0.463796						420.986	0.135094	420.986	1.01724	-0.882145	-0.878445	420.986	0.154367	-0.862872	-0.862602
419.983	0.11879	419.983	0.590297	-0.471506	-0.473306	419.983	0.12638	-0.463917	-0.460917						419.983	0.139578	419.983	1.00734	-0.867759	-0.864059	419.983	0.157064	-0.850274	-0.850004
419.019	0.123112	419.019	0.597674	-0.474562	-0.476362	419.019	0.127344	-0.47033	-0.46733						419.019	0.146613	419.019	1.0162	-0.86959	-0.86589	419.019	0.163567	-0.852636	-0.852366
418.016	0.126368	418.016	0.601936	-0.475568	-0.477368	418.016	0.128722	-0.473214	-0.470214						418.016	0.151553	418.016	1.02009	-0.868535	-0.864835	418.016	0.170687	-0.849401	-0.849131
417.013	0.129197	417.013	0.602239	-0.473042	-0.474842	417.013	0.130259	-0.471981	-0.468981						417.013	0.156072	417.013	1.02401	-0.867938	-0.864238	417.013	0.177473	-0.846537	-0.846267
416.01	0.130734	416.01	0.607162	-0.476428	-0.478228	416.01	0.130271	-0.476891	-0.473891						416.01	0.159935	416.01	1.02623	-0.866292	-0.862592	416.01	0.182192	-0.844036	-0.843766
415.007	0.13086	415.007	0.608097	-0.477237	-0.479037	415.007	0.128094	-0.480003	-0.477003						415.007	0.161153	415.007	1.02922	-0.86807	-0.86437	415.007	0.182334	-0.846889	-0.846619
414.003	0.129605	414.003	0.607011	-0.477406	-0.479206	414.003	0.122602	-0.484409	-0.481409						414.003	0.161268	414.003	1.03397	-0.872705	-0.869005	414.003	0.176284	-0.857689	-0.857419
412.999	0.126905	412.999	0.605617	-0.478712	-0.480512	412.999	0.114582	-0.491035	-0.488035						412.999	0.159828	412.999	1.02602	-0.86619	-0.86249	412.999	0.165578	-0.86044	-0.86017
411.996	0.123453	411.996	0.606061	-0.482608	-0.484408	411.996	0.105527	-0.500534	-0.497534						411.996	0.157373	411.996	1.02809	-0.870716	-0.867016	411.996	0.152171	-0.875918	-0.875648
410.992	0.119546	410.992	0.607683	-0.488137	-0.489937	410.992	0.0967385	-0.510944	-0.507944						410.992	0.154644	410.992	1.03266	-0.878015	-0.874315	410.992	0.139096	-0.893562	-0.893292
409.987	0.115036	409.987	0.601117	-0.48608	-0.48788	409.987	0.0887476	-0.512369	-0.509369						409.987	0.150173	409.987	1.02187	-0.871699	-0.867999	409.987	0.127417	-0.894455	-0.894185
408.983	0.110108	408.983	0.594	-0.483892	-0.485692	408.983	0.0815275	-0.512472	-0.509472						408.983	0.145492	408.983	1.01343	-0.867935	-0.864235	408.983	0.117292	-0.896135	-0.895865
408.017	0.105748	408.017	0.591859	-0.486111	-0.487911	408.017	0.0761492	-0.51571	-0.51271						408.017	0.141501	408.017	1.01336	-0.871864	-0.868164	408.017	0.109889	-0.903476	-0.903206
407.012	0.101491	407.012	0.588632	-0.487141	-0.488941	407.012	0.0713045	-0.517327	-0.514327						407.012	0.137012	407.012	1.00969	-0.872678	-0.868978	407.012	0.103363	-0.906327	-0.906057
406.007	0.0972219	406.007	0.586087	-0.488865	-0.490665	406.007	0.0674307	-0.518656	-0.515656						406.007	0.132381	406.007	1.00544	-0.873061	-0.869361	406.007	0.0980504	-0.907391	-0.907121
405.002	0.0930822	405.002	0.580706	-0.487624	-0.489424	405.002	0.0640784	-0.516628	-0.513628						405.002	0.127705	405.002	1.00388	-0.876176	-0.872476	405.002	0.0934954	-0.910386	-0.910116
403.997	0.08906	403.997	0.56974	-0.48068	-0.48248	403.997	0.061153	-0.508587	-0.505587						403.997	0.122475	403.997	0.985644	-0.863169	-0.859469	403.997	0.0891294	-0.896514	-0.896244
402.992	0.0852758	402.992	0.561392	-0.476116	-0.477916	402.992	0.0582393	-0.503153	-0.500153						402.992	0.117624	402.992	0.973096	-0.855472	-0.851772	402.992	0.0852244	-0.887872	-0.887602
401.986	0.0820957	401.986	0.556326	-0.47423	-0.47603	401.986	0.0559374	-0.500389	-0.497389						401.986	0.113512	401.986	0.968028	-0.854516	-0.850816	401.986	0.0819476	-0.88608	-0.88581
401.019	0.0789249	401.019	0.550415	-0.47149	-0.47329	401.019	0.053665	-0.49675	-0.49375						401.019	0.10942	401.019	0.961581	-0.852161	-0.848461	401.019	0.0788217	-0.882759	-0.882489
400.013	0.0760364	400.013	0.543619	-0.467582	-0.469382	400.013	0.0515647	-0.492054	-0.489054						400.013	0.105638	400.013	0.953688	-0.84805	-0.84435	400.013	0.0758835	-0.877804	-0.877534
399.007	0.0730824	399.007	0.535956	-0.462874	-0.464674	399.007	0.0496993	-0.486257	-0.483257						399.007	0.101913	399.007	0.943554	-0.841642	-0.837942	399.007	0.0734305	-0.870124	-0.869854
398.001	0.0702132	398.001	0.525797	-0.455584	-0.457384	398.001	0.0477509	-0.478047	-0.475047						398.001	0.0984354	398.001	0.92857	-0.830134	-0.826434	398.001	0.0715835	-0.856986	-0.856716
396.995	0.0679781	396.995	0.517687	-0.449709	-0.451509	396.995	0.0464231	-0.471264	-0.468264						396.995	0.095445	396.995	0.917382	-0.821937	-0.818237	396.995	0.0701251	-0.847257	-0.846987
395.988	0.0656749	395.988	0.510218	-0.444543	-0.446343	395.988	0.0453671	-0.464851	-0.461851						395.988	0.0926269	395.988	0.906154	-0.813527	-0.809827	395.988	0.0692335	-0.836921	-0.836651
394.982	0.0638493	394.982	0.503393	-0.439544	-0.441344	394.982	0.0446882	-0.458705	-0.455705						394.982	0.0902975	394.982	0.898311	-0.808013	-0.804313	394.982	0.0685599	-0.829751	-0.829481
394.014	0.0616848	394.014	0.489051	-0.427366	-0.429166	394.014	0.0434505	-0.445601	-0.442601						394.014	0.0875003	394.014	0.87557	-0.78807	-0.78437	394.014	0.0675102	-0.80806	-0.80779
393.007	0.0597782	393.007	0.4765	-0.416722	-0.418522	393.007	0.0424452	-0.434055	-0.431055						393.007	0.0849897	393.007	0.855865	-0.770875	-0.767175	393.007	0.0664936	-0.789371	-0.789101
391.999	0.0585633	391.999	0.474482	-0.415919	-0.417719	391.999	0.0421841	-0.432298	-0.429298						391.999	0.0835409	391.999	0.851809	-0.768268	-0.764568	391.999	0.0661413	-0.785667	-0.785397
390.992	0.0564329	390.992	0.452259	-0.395826	-0.397626	390.992	0.0406185	-0.41164	-0.40864						390.992	0.0804085	390.992	0.818049	-0.737641	-0.733941	390.992	0.0642305	-0.753819	-0.753549
389.985	0.0548939	389.985	0.441448	-0.386554	-0.388354	389.985	0.0398929	-0.401555	-0.398555						389.985	0.0786957	389.985	0.800117	-0.721421	-0.717721	389.985	0.0631185	-0.736999	-0.736729
389.016	0.0537777	389.016	0.433811	-0.380034	-0.381834	389.016	0.0393282	-0.394483	-0.391483						389.016	0.0773034	389.016	0.785305	-0.708002	-0.704302	389.016	0.0623865	-0.722919	-0.722649
388.008	0.0524563	388.008	0.421913	-0.369457	-0.371257	388.008	0.0387514	-0.383162	-0.380162						388.008	0.0760616	388.008	0.766673	-0.690612	-0.686912	388.008	0.0615969	-0.705076	-0.704806
387	0.0514252	387	0.408746	-0.357321	-0.359121	387	0.038235	-0.370511	-0.367511						387	0.0746024	387	0.745527	-0.670925	-0.667225	387	0.0607535	-0.684774	-0.684504
385.992	0.0503649	385.992	0.396109	-0.345744	-0.347544	385.992	0.0378898	-0.358219	-0.355219						385.992	0.0734767	385.992	0.723582	-0.650105	-0.646405	385.992	0.0602418	-0.66334	-0.66307
384.984	0.0496898	384.984	0.385585	-0.335896	-0.337696	384.984	0.03802	-0.347565	-0.344565						384.984	0.07291	384.984	0.704818	-0.631908	-0.628208	384.984	0.0603664	-0.644452	-0.644182
384.014	0.0492268	384.014	0.376085	-0.326858	-0.328658	384.014	0.0382607	-0.337824	-0.334824						384.014	0.072449	384.014	0.688587	-0.616138	-0.612438	384.014	0.0606623	-0.627925	-0.627655
383.006	0.0483567	383.006	0.361975	-0.313618	-0.315418	383.006	0.0382287	-0.323746	-0.320746						383.006	0.071632	383.006	0.6663	-0.594668	-0.590968	383.006	0.0609879	-0.605312	-0.605042
381.997	0.0482883	381.997	0.353713	-0.305425	-0.307225	381.997	0.0390815	-0.314632	-0.311632						381.997	0.0720266	381.997	0.649911	-0.577884	-0.574184	381.997	0.0621684	-0.587742	-0.587472
380.988	0.0482487	380.988	0.345417	-0.297168	-0.298968	380.988	0.0400542	-0.305363	-0.302363						380.988	0.0724782	380.988	0.634918	-0.56244	-0.55874	380.988	0.0632785	-0.57164	-0.57137
380.018	0.0483589	380.018	0.335294	-0.286935	-0.288735	380.018	0.0410377	-0.294256	-0.291256						380.018	0.0726372	380.018	0.617793	-0.545156	-0.541456	380.018	0.0643917	-0.553402	-0.553132
379.009	0.0487458	379.009	0.327357	-0.278611	-0.280411	379.009	0.0423158	-0.285041	-0.282041						379.009	0.0738181	379.009	0.603033	-0.529215	-0.525515	379.009	0.0663889	-0.536644	-0.536374
377.999	0.0493125	377.999	0.321575	-0.272262	-0.274062	377.999	0.0442792	-0.277296	-0.274296						377.999	0.0755698	377.999	0.591737	-0.516167	-0.512467	377.999	0.068857	-0.52288	-0.52261
376.99	0.0495073	376.99	0.309502	-0.259995	-0.261795	376.99	0.0453719	-0.26413	-0.26113						376.99	0.0757739	376.99	0.5721	-0.496326	-0.492626	376.99	0.0700477	-0.502052	-0.501782
376.019	0.0499095	376.019	0.299884	-0.249975	-0.251775	376.019	0.0470525	-0.252832	-0.249832						376.019	0.0768298	376.019	0.556177	-0.479347	-0.475647	376.019	0.072501	-0.483676	-0.483406
375.009	0.0509639	375.009	0.293371	-0.242407	-0.244207	375.009	0.049357	-0.244014	-0.241014						375.009	0.0792016	375.009	0.543617	-0.464416	-0.460716	375.009	0.0754702	-0.468147	-0.467877
373.999	0.0521159	373.999	0.286278	-0.234162	-0.235962	373.999	0.0519207	-0.234357	-0.231357						373.999	0.0814189	373.999	0.530663	-0.449244	-0.445544	373.999	0.0785274	-0.452136	-0.451866
372.989	0.0533286	372.989	0.28031	-0.226981	-0.228781	372.989	0.0550786	-0.225231	-0.222231						372.989	0.0837168	372.989	0.518632	-0.434915	-0.431215	372.989	0.0822092	-0.436422	-0.436152
372.018	0.0548998	372.018	0.274103	-0.219203	-0.221003	372.018	0.0584084	-0.215695	-0.212695						372.018	0.0865597	372.018	0.508002	-0.421442	-0.417742	372.018	0.0861482	-0.421854	-0.421584
371.007	0.056488	371.007	0.267731	-0.211243	-0.213043	371.007	0.0617828	-0.205948	-0.202948						371.007	0.0895867	371.007	0.49544	-0.405854	-0.402154	371.007	0.0902341	-0.405206	-0.404936
369.997	0.0579959	369.997	0.259992	-0.201996	-0.203796	369.997	0.0655189	-0.194473	-0.191473						369.997	0.0923967	369.997	0.482359	-0.389962	-0.386262	369.997	0.0942252	-0.388133	-0.387863
368.986	0.0600088	368.986	0.254463	-0.194454	-0.196254	368.986	0.0699845	-0.184479	-0.181479						368.986	0.0964718	368.986	0.471426	-0.374954	-0.371254	368.986	0.0993898	-0.372036	-0.371766
368.014	0.0620353	368.014	0.249379	-0.187343	-0.189143	368.014	0.0748071	-0.174572	-0.171572						368.014	0.100232	368.014	0.46211	-0.361879	-0.358179	368.014	0.104475	-0.357635	-0.357365
367.003	0.064164	367.003	0.243924	-0.17976	-0.18156	367.003	0.0797558	-0.164168	-0.161168						367.003	0.10449	367.003	0.451434	-0.346944	-0.343244	367.003	0.109803	-0.341631	-0.341361
365.992	0.0659556	365.992	0.236747	-0.170791	-0.172591	365.992	0.0843618	-0.152385	-0.149385						365.992	0.108	365.992	0.439664	-0.331664	-0.327964	365.992	0.114742	-0.324922	-0.324652
364.981	0.0686697	364.981	0.232177	-0.163507	-0.165307	364.981	0.0913923	-0.140785	-0.137785						364.981	0.113205	364.981	0.430084	-0.316879	-0.313179	364.981	0.121025	-0.309059	-0.308789
364.008	0.0714465	364.008	0.226941	-0.155494	-0.157294	364.008	0.0979832	-0.128957	-0.125957						364.008	0.117995	364.008	0.419987	-0.301992	-0.298292	364.008	0.128227	-0.291759	-0.291489
362.997	0.0746121	362.997	0.221988	-0.147376	-0.149176	362.997	0.105923	-0.116065	-0.113065						362.997	0.124181	362.997	0.410612	-0.286431	-0.282731	362.997	0.136049	-0.274563	-0.274293
361.985	0.0779636	361.985	0.2184	-0.140437	-0.142237	361.985	0.115161	-0.103239	-0.100239						361.985	0.130751	361.985	0.402669	-0.271918	-0.268218	361.985	0.144602	-0.258067	-0.257797
361.012	0.0788165	361.012	0.20811	-0.129294	-0.131094	361.012	0.118457	-0.0896532	-0.0866532						361.012	0.131945	361.012	0.387667	-0.255722	-0.252022	361.012	0.147358	-0.24031	-0.24004
360	0.0830447	360	0.205846	-0.122801	-0.124601	360	0.129384	-0.076462	-0.073462						360	0.139057	360	0.38159	-0.242533	-0.238833	360	0.157024	-0.224566	-0.224296
358.988	0.086594	358.988	0.201687	-0.115093	-0.116893	358.988	0.140571	-0.0611156	-0.0581156						358.988	0.146435	358.988	0.373578	-0.227143	-0.223443	358.988	0.166193	-0.207385	-0.207115
358.015	0.0911943	358.015	0.201204	-0.11001	-0.11181	358.015	0.153457	-0.0477469	-0.0447469						358.015	0.153938	358.015	0.370922	-0.216985	-0.213285	358.015	0.178036	-0.192887	-0.192617
357.002	0.0929828	357.002	0.194478	-0.101495	-0.103295	357.002	0.15998	-0.0344977	-0.0314977						357.002	0.156957	357.002	0.360903	-0.203947	-0.200247	357.002	0.182774	-0.178129	-0.177859
355.99	0.097243	355.99	0.194096	-0.0968526	-0.0986526	355.99	0.174298	-0.0197981	-0.0167981						355.99	0.165436	355.99	0.35891	-0.193474	-0.189774	355.99	0.193956	-0.164954	-0.164684
355.016	0.101125	355.016	0.192316	-0.0911912	-0.0929912	355.016	0.187023	-0.00529285	-0.00229285						355.016	0.171718	355.016	0.355723	-0.184006	-0.180306	355.016	0.204786	-0.150937	-0.150667
354.003	0.105388	354.003	0.192583	-0.0871952	-0.0889952	354.003	0.203314	0.010731	0.013731						354.003	0.179398	354.003	0.354947	-0.175549	-0.171849	354.003	0.21553	-0.139417	-0.139147
352.99	0.108383	352.99	0.190806	-0.0824227	-0.0842227	352.99	0.215835	0.0250292	0.0280292						352.99	0.184917	352.99	0.353325	-0.168408	-0.164708	352.99	0.224841	-0.128484	-0.128214
352.016	0.112978	352.016	0.193172	-0.0801937	-0.0819937	352.016	0.23179	0.0386186	0.0416186						352.016	0.192976	352.016	0.357401	-0.164425	-0.160725	352.016	0.23722	-0.120181	-0.119911
351.002	0.117063	351.002	0.195165	-0.0781017	-0.0799017	351.002	0.249575	0.05441	0.05741						351.002	0.200453	351.002	0.361129	-0.160676	-0.156976	351.002	0.249144	-0.111985	-0.111715
349.989	0.121386	349.989	0.199183	-0.0777968	-0.0795968	349.989	0.267634	0.068451	0.071451						349.989	0.207762	349.989	0.368094	-0.160332	-0.156632	349.989	0.26236	-0.105734	-0.105464
349.014	0.125442	349.014	0.203261	-0.077819	-0.079619	349.014	0.286018	0.0827568	0.0857568						349.014	0.215248	349.014	0.375888	-0.16064	-0.15694	349.014	0.275101	-0.100787	-0.100517
348.001	0.130085	348.001	0.209856	-0.0797715	-0.0815715	348.001	0.307625	0.0977691	0.100769						348.001	0.223313	348.001	0.388489	-0.165176	-0.161476	348.001	0.288795	-0.0996943	-0.0994243
346.987	0.134792	346.987	0.218676	-0.083884	-0.085684	346.987	0.332452	0.113776	0.116776						346.987	0.232567	346.987	0.403871	-0.171304	-0.167604	346.987	0.305022	-0.0988485	-0.0985785
346.012	0.139073	346.012	0.227825	-0.0887527	-0.0905527	346.012	0.354443	0.126618	0.129618						346.012	0.240266	346.012	0.421705	-0.181439	-0.177739	346.012	0.318398	-0.103307	-0.103037
344.998	0.143413	344.998	0.239363	-0.0959503	-0.0977503	344.998	0.376584	0.137221	0.140221						344.998	0.247765	344.998	0.44164	-0.193875	-0.190175	344.998	0.332947	-0.108693	-0.108423
343.983	0.147135	343.983	0.24961	-0.102475	-0.104275	343.983	0.400442	0.150831	0.153831						343.983	0.254565	343.983	0.463023	-0.208458	-0.204758	343.983	0.346073	-0.11695	-0.11668
343.008	0.150864	343.008	0.263431	-0.112567	-0.114367	343.008	0.422642	0.159211	0.162211						343.008	0.260926	343.008	0.486128	-0.225201	-0.221501	343.008	0.360569	-0.125559	-0.125289
341.993	0.155511	341.993	0.279352	-0.123842	-0.125642	341.993	0.453282	0.17393	0.17693						341.993	0.270065	341.993	0.517114	-0.247049	-0.243349	341.993	0.377352	-0.139762	-0.139492
341.018	0.15973	341.018	0.294481	-0.134751	-0.136551	341.018	0.477699	0.183218	0.186218						341.018	0.277815	341.018	0.545568	-0.267753	-0.264053	341.018	0.393061	-0.152507	-0.152237
340.003	0.164359	340.003	0.312542	-0.148183	-0.149983	340.003	0.507313	0.194771	0.197771						340.003	0.285441	340.003	0.579504	-0.294063	-0.290363	340.003	0.407758	-0.171745	-0.171475
338.988	0.168569	338.988	0.331187	-0.162617	-0.164417	338.988	0.538483	0.207296	0.210296						338.988	0.293845	338.988	0.613631	-0.319786	-0.316086	338.988	0.427681	-0.18595	-0.18568
338.012	0.17219	338.012	0.348735	-0.176545	-0.178345	338.012	0.565394	0.216659	0.219659						338.012	0.300457	338.012	0.643611	-0.343154	-0.339454	338.012	0.44115	-0.202461	-0.202191
336.997	0.17528	336.997	0.364656	-0.189375	-0.191175	336.997	0.591128	0.226472	0.229472						336.997	0.306354	336.997	0.675909	-0.369555	-0.365855	336.997	0.454548	-0.221361	-0.221091
335.981	0.179247	335.981	0.387148	-0.207901	-0.209701	335.981	0.624936	0.237788	0.240788						335.981	0.314236	335.981	0.712732	-0.398497	-0.394797	335.981	0.473009	-0.239724	-0.239454
335.005	0.183226	335.005	0.40543	-0.222205	-0.224005	335.005	0.655679	0.250249	0.253249						335.005	0.320875	335.005	0.749404	-0.428529	-0.424829	335.005	0.490653	-0.258751	-0.258481
333.989	0.187075	333.989	0.425307	-0.238231	-0.240031	333.989	0.688685	0.263378	0.266378						333.989	0.328371	333.989	0.787583	-0.459212	-0.455512	333.989	0.508345	-0.279238	-0.278968
333.012	0.189696	333.012	0.444478	-0.254781	-0.256581	333.012	0.716432	0.271955	0.274955						333.012	0.333679	333.012	0.816558	-0.482879	-0.479179	333.012	0.522006	-0.294552	-0.294282
331.996	0.19157	331.996	0.460029	-0.268459	-0.270259	331.996	0.737917	0.277888	0.280888						331.996	0.336737	331.996	0.843936	-0.507199	-0.503499	331.996	0.532751	-0.311184	-0.310914
331.02	0.195044	331.02	0.48116	-0.286116	-0.287916	331.02	0.775013	0.293853	0.296853						331.02	0.343961	331.02	0.880133	-0.536171	-0.532471	331.02	0.552494	-0.327639	-0.327369
330.003	0.197853	330.003	0.502732	-0.304879	-0.306679	330.003	0.806001	0.303269	0.306269						330.003	0.349313	330.003	0.914882	-0.565569	-0.561869	330.003	0.568281	-0.346601	-0.346331
328.987	0.200611	328.987	0.523671	-0.32306	-0.32486	328.987	0.83817	0.3145	0.3175						328.987	0.354259	328.987	0.952436	-0.598177	-0.594477	328.987	0.586267	-0.366169	-0.365899
328.01	0.202442	328.01	0.543033	-0.340591	-0.342391	328.01	0.861128	0.318095	0.321095						328.01	0.357824	328.01	0.984318	-0.626494	-0.622794	328.01	0.595952	-0.388366	-0.388096
326.993	0.205307	326.993	0.567206	-0.361898	-0.363698	326.993	0.898569	0.331364	0.334364						326.993	0.362835	326.993	1.02328	-0.660441	-0.656741	326.993	0.613974	-0.409301	-0.409031
326.015	0.206257	326.015	0.58081	-0.374553	-0.376353	326.015	0.910192	0.329382	0.332382						326.015	0.364714	326.015	1.04619	-0.681478	-0.677778	326.015	0.623382	-0.42281	-0.42254
324.999	0.208079	324.999	0.599455	-0.391375	-0.393175	324.999	0.933869	0.334414	0.337414						324.999	0.367769	324.999	1.07987	-0.712097	-0.708397	324.999	0.638914	-0.440952	-0.440682
323.982	0.210028	323.982	0.617312	-0.407284	-0.409084	323.982	0.964712	0.3474	0.3504						323.982	0.37234	323.982	1.10671	-0.734375	-0.730675	323.982	0.651163	-0.455552	-0.455282
323.004	0.209127	323.004	0.615947	-0.40682	-0.40862	323.004	0.957103	0.341156	0.344156						323.004	0.370247	323.004	1.09746	-0.727208	-0.723508	323.004	0.649151	-0.448304	-0.448034
321.986	0.211233	321.986	0.627724	-0.416492	-0.418292	321.986	0.981894	0.35417	0.35717						321.986	0.373804	321.986	1.11614	-0.742335	-0.738635	321.986	0.665962	-0.450177	-0.449907
321.008	0.212939	321.008	0.636386	-0.423447	-0.425247	321.008	1.00815	0.371765	0.374765						321.008	0.378112	321.008	1.13763	-0.759514	-0.755814	321.008	0.676916	-0.46071	-0.46044
319.991	0.21542	319.991	0.644742	-0.429322	-0.431122	319.991	1.04088	0.396137	0.399137						319.991	0.382108	319.991	1.1486	-0.766495	-0.762795	319.991	0.689838	-0.458764	-0.458494
319.012	0.216546	319.012	0.64261	-0.426064	-0.427864	319.012	1.04713	0.404518	0.407518						319.012	0.383255	319.012	1.14665	-0.763392	-0.759692	319.012	0.698034	-0.448612	-0.448342
317.995	0.217421	317.995	0.639528	-0.422107	-0.423907	317.995	1.04819	0.408663	0.411663						317.995	0.385143	317.995	1.14161	-0.756463	-0.752763	317.995	0.702866	-0.43874	-0.43847
317.016	0.220723	317.016	0.644222	-0.423499	-0.425299	317.016	1.0799	0.435675	0.438675						317.016	0.390268	317.016	1.15291	-0.762646	-0.758946	317.016	0.71461	-0.438304	-0.438034
315.998	0.22445	315.998	0.648524	-0.424074	-0.425874	315.998	1.09056	0.442038	0.445038						315.998	0.395881	315.998	1.16314	-0.767258	-0.763558	315.998	0.725127	-0.438012	-0.437742
315.019	0.229821	315.019	0.66182	-0.431999	-0.433799	315.019	1.11923	0.45741	0.46041						315.019	0.405131	315.019	1.18232	-0.777194	-0.773494	315.019	0.741591	-0.440734	-0.440464
314.001	0.232536	314.001	0.655865	-0.42333	-0.42513	314.001	1.0798	0.423936	0.426936						314.001	0.406438	314.001	1.16928	-0.762845	-0.759145	314.001	0.734666	-0.434617	-0.434347
312.982	0.242152	312.982	0.677647	-0.435495	-0.437295	312.982	1.11573	0.438083	0.441083						312.982	0.421097	312.982	1.20053	-0.779431	-0.775731	312.982	0.755766	-0.444762	-0.444492
312.003	0.253807	312.003	0.699414	-0.445607	-0.447407	312.003	1.14323	0.443815	0.446815						312.003	0.437254	312.003	1.23853	-0.80128	-0.79758	312.003	0.772764	-0.46577	-0.4655
310.984	0.266629	310.984	0.716434	-0.449805	-0.451605	310.984	1.14286	0.426426	0.429426						310.984	0.455988	310.984	1.26716	-0.811169	-0.807469	310.984	0.787575	-0.479582	-0.479312
310.005	0.28479	310.005	0.741892	-0.457102	-0.458902	310.005	1.16192	0.420031	0.423031						310.005	0.4798	310.005	1.30207	-0.822274	-0.818574	310.005	0.809888	-0.492186	-0.491916
308.986	0.310183	308.986	0.776454	-0.466271	-0.468071	308.986	1.18403	0.407572	0.410572						308.986	0.512432	308.986	1.34408	-0.831648	-0.827948	308.986	0.842904	-0.501176	-0.500906
308.006	0.339924	308.006	0.800169	-0.460245	-0.462045	308.006	1.19734	0.397176	0.400176						308.006	0.555064	308.006	1.38474	-0.829677	-0.825977	308.006	0.874383	-0.510358	-0.510088
306.987	0.379315	306.987	0.830477	-0.451163	-0.452963	306.987	1.2304	0.39992	0.40292						306.987	0.608834	306.987	1.42562	-0.816788	-0.813088	306.987	0.921124	-0.504498	-0.504228
306.007	0.436295	306.007	0.863794	-0.427499	-0.429299	306.007	1.28666	0.422865	0.425865						306.007	0.684953	306.007	1.4736	-0.788649	-0.784949	306.007	0.98356	-0.490042	-0.489772
304.987	0.502081	304.987	0.885367	-0.383287	-0.385087	304.987	1.32763	0.442261	0.445261						304.987	0.775796	304.987	1.49652	-0.720722	-0.717022	304.987	1.0549	-0.441621	-0.441351
304.007	0.58411	304.007	0.903387	-0.319277	-0.321077	304.007	1.38452	0.481133	0.484133						304.007	0.884012	304.007	1.52482	-0.640806	-0.637106	304.007	1.13683	-0.387988	-0.387718
302.988	0.686335	302.988	0.91627	-0.229935	-0.231735	302.988	1.44718	0.530909	0.533909						302.988	1.00408	302.988	1.54307	-0.538992	-0.535292	302.988	1.25162	-0.291445	-0.291175
302.007	0.81221	302.007	0.926858	-0.114648	-0.116448	302.007	1.51514	0.588279	0.591279						302.007	1.15169	302.007	1.56446	-0.412778	-0.409078	302.007	1.35746	-0.207005	-0.206735
300.987	0.951881	300.987	0.921757	0.0301247	0.0283247	300.987	1.53971	0.617951	0.620951						300.987	1.28153	300.987	1.55126	-0.269727	-0.266027	300.987	1.42142	-0.129837	-0.129567
300.006	1.11326	300.006	0.921006	0.192253	0.190453	300.006	1.59959	0.678588	0.681588						300.006	1.43319	300.006	1.56523	-0.132033	-0.128333	300.006	1.52883	-0.0363988	-0.0361288
298.986	1.2927	298.986	0.914158	0.378543	0.376743	298.986	1.64343	0.729274	0.732274						298.986	1.54524	298.986	1.55725	-0.0120101	-0.0083101	298.986	1.61309	0.0558358	0.0561058
298.005	1.44895	298.005	0.907237	0.541718	0.539918	298.005	1.67497	0.767732	0.770732						298.005	1.64555	298.005	1.55437	0.0911796	0.0948796	298.005	1.66325	0.108884	0.109154
296.985	1.6097	296.985	0.895996	0.713701	0.711901	296.985	1.68775	0.791753	0.794753						296.985	1.67711	296.985	1.54119	0.13592	0.13962	296.985	1.6957	0.154514	0.154784
296.004	1.67299	296.004	0.878812	0.794177	0.792377	296.004	1.65516	0.776345	0.779345						296.004	1.65413	296.004	1.51476	0.139364	0.143064	296.004	1.66601	0.15125	0.15152
294.983	1.79341	294.983	0.874411	0.919001	0.917201	294.983	1.70921	0.834801	0.837801						294.983	1.73078	294.983	1.51393	0.216851	0.220551	294.983	1.72674	0.212807	0.213077
294.002	1.81061	294.002	0.861478	0.949133	0.947333	294.002	1.70317	0.841695	0.844695						294.002	1.7109	294.002	1.49567	0.215233	0.218933	294.002	1.71642	0.22075	0.22102
292.981	1.82039	292.981	0.852761	0.967632	0.965832	292.981	1.71169	0.858926	0.861926						292.981	1.731	292.981	1.48094	0.250065	0.253765	292.981	1.72998	0.249043	0.249313
291.999	1.89402	291.999	0.848834	1.04518	1.04338	291.999	1.7717	0.922867	0.925867						291.999	1.77577	291.999	1.48074	0.295035	0.298735	291.999	1.7822	0.301466	0.301736
291.018	1.91313	291.018	0.843019	1.07011	1.06831	291.018	1.79797	0.954947	0.957947						291.018	1.80396	291.018	1.4701	0.333866	0.337566	291.018	1.80731	0.337209	0.337479
289.997	1.89917	289.997	0.831449	1.06772	1.06592	289.997	1.77591	0.944459	0.947459						289.997	1.78539	289.997	1.45049	0.334895	0.338595	289.997	1.78624	0.335746	0.336016
289.015	1.92423	289.015	0.823347	1.10088	1.09908	289.015	1.78526	0.961917	0.964917						289.015	1.80347	289.015	1.43665	0.366822	0.370522	289.015	1.80655	0.369898	0.370168
287.993	1.95048	287.993	0.815859	1.13462	1.13282	287.993	1.81472	0.99886	1.00186						287.993	1.83337	287.993	1.42826	0.405109	0.408809	287.993	1.83597	0.407713	0.407983
287.011	2.01059	287.011	0.813434	1.19716	1.19536	287.011	1.88571	1.07228	1.07528						287.011	1.89464	287.011	1.42903	0.465605	0.469305	287.011	1.90406	0.475032	0.475302
285.989	1.99024	285.989	0.80615	1.18409	1.18229	285.989	1.86252	1.05637	1.05937						285.989	1.87273	285.989	1.41488	0.457847	0.461547	285.989	1.8816	0.466716	0.466986
285.007	1.99508	285.007	0.802452	1.19263	1.19083	285.007	1.86805	1.06559	1.06859						285.007	1.87026	285.007	1.40617	0.464098	0.467798	285.007	1.87564	0.469475	0.469745
283.985	2.0221	283.985	0.797405	1.2247	1.2229	283.985	1.8905	1.09309	1.09609						283.985	1.89848	283.985	1.39824	0.500243	0.503943	283.985	1.90119	0.502946	0.503216
283.002	2.05707	283.002	0.791112	1.26596	1.26416	283.002	1.92081	1.1297	1.1327						283.002	1.92378	283.002	1.38734	0.536444	0.540144	283.002	1.94581	0.558474	0.558744
282.02	2.09227	282.02	0.780267	1.312	1.3102	282.02	1.96345	1.18319	1.18619						282.02	1.97506	282.02	1.37074	0.604322	0.608022	282.02	1.97996	0.609223	0.609493
280.997	2.07476	280.997	0.762945	1.31182	1.31002	280.997	1.94184	1.1789	1.1819						280.997	1.94626	280.997	1.33948	0.606788	0.610488	280.997	1.95209	0.612614	0.612884
280.014	2.09919	280.014	0.74511	1.35408	1.35228	280.014	1.95936	1.21425	1.21725						280.014	1.97938	280.014	1.30952	0.669865	0.673565	280.014	1.97587	0.666355	0.666625
278.992	2.12509	278.992	0.725251	1.39984	1.39804	278.992	1.98901	1.26376	1.26676						278.992	2.00455	278.992	1.27459	0.729964	0.733664	278.992	1.99554	0.720952	0.721222
278.009	2.16653	278.009	0.705322	1.4612	1.4594	278.009	2.02098	1.31566	1.31866						278.009	2.02925	278.009	1.24247	0.786782	0.790482	278.009	2.04399	0.801519	0.801789
276.986	2.18628	276.986	0.682736	1.50354	1.50174	276.986	2.0345	1.35177	1.35477						276.986	2.04807	276.986	1.20756	0.840507	0.844207	276.986	2.06527	0.857715	0.857985
276.003	2.18152	276.003	0.663139	1.51838	1.51658	276.003	2.04531	1.38217	1.38517						276.003	2.05592	276.003	1.17398	0.881938	0.885638	276.003	2.06666	0.892677	0.892947
275.019	2.17807	275.019	0.645262	1.53281	1.53101	275.019	2.04383	1.39857	1.40157						275.019	2.0524	275.019	1.14295	0.909445	0.913145	275.019	2.05749	0.914539	0.914809
273.996	2.23219	273.996	0.629373	1.60281	1.60101	273.996	2.09989	1.47052	1.47352						273.996	2.11183	273.996	1.11746	0.994365	0.998065	273.996	2.11883	1.00137	1.00164
273.013	2.25829	273.013	0.618228	1.64006	1.63826	273.013	2.10493	1.4867	1.4897						273.013	2.11345	273.013	1.09651	1.01695	1.02065	273.013	2.11665	1.02014	1.02041
271.989	2.29329	271.989	0.609263	1.68403	1.68223	271.989	2.14517	1.5359	1.5389						271.989	2.16247	271.989	1.08272	1.07975	1.08345	271.989	2.16637	1.08366	1.08393
271.006	2.2438	271.006	0.604665	1.63913	1.63733	271.006	2.10124	1.49658	1.49958						271.006	2.10615	271.006	1.0737	1.03246	1.03616	271.006	2.1097	1.036	1.03627
269.982	2.2639	269.982	0.608532	1.65537	1.65357	269.982	2.10939	1.50085	1.50385						269.982	2.12669	269.982	1.08038	1.04631	1.05001	269.982	2.12398	1.0436	1.04387
268.998	2.3068	268.998	0.617556	1.68924	1.68744	268.998	2.16832	1.55077	1.55377						268.998	2.17244	268.998	1.0998	1.07264	1.07634	268.998	2.17456	1.07475	1.07502
268.014	2.31749	268.014	0.632473	1.68502	1.68322	268.014	2.1791	1.54662	1.54962						268.014	2.18613	268.014	1.12886	1.05726	1.06096	268.014	2.19232	1.06345	1.06372
266.99	2.35032	266.99	0.653803	1.69652	1.69472	266.99	2.20744	1.55364	1.55664						266.99	2.21227	266.99	1.17113	1.04114	1.04484	266.99	2.21922	1.04809	1.04836
266.006	2.32463	266.006	0.675944	1.64868	1.64688	266.006	2.1808	1.50485	1.50785						266.006	2.19239	266.006	1.21348	0.978913	0.982613	266.006	2.19394	0.980463	0.980733
264.982	2.35524	264.982	0.711476	1.64376	1.64196	264.982	2.20812	1.49664	1.49964						264.982	2.20936	264.982	1.27214	0.937214	0.940914	264.982	2.22136	0.949218	0.949488
263.997	2.38993	263.997	0.743872	1.64606	1.64426	263.997	2.24523	1.50136	1.50436						263.997	2.25328	263.997	1.33207	0.921212	0.924912	263.997	2.26306	0.930992	0.931262
263.012	2.41811	263.012	0.771882	1.64623	1.64443	263.012	2.26264	1.49076	1.49376						263.012	2.27282	263.012	1.38835	0.884465	0.888165	263.012	2.27652	0.888166	0.888436
261.988	2.40415	261.988	0.795285	1.60887	1.60707	261.988	2.2677	1.47242	1.47542						261.988	2.27679	261.988	1.43095	0.845847	0.849547	261.988	2.28614	0.855196	0.855466
261.003	2.47866	261.003	0.813304	1.66535	1.66355	261.003	2.34106	1.52776	1.53076						261.003	2.34249	261.003	1.46599	0.876503	0.880203	261.003	2.34369	0.877696	0.877966
260.018	2.47071	260.018	0.815141	1.65557	1.65377	260.018	2.33172	1.51658	1.51958						260.018	2.34093	260.018	1.46968	0.871247	0.874947	260.018	2.34587	0.876185	0.876455
258.993	2.39544	258.993	0.804437	1.59101	1.58921	258.993	2.25013	1.4457	1.4487						258.993	2.26178	258.993	1.44995	0.811821	0.815521	258.993	2.26956	0.819606	0.819876
258.008	2.41956	258.008	0.78852	1.63104	1.62924	258.008	2.28003	1.49151	1.49451						258.008	2.29765	258.008	1.42073	0.876922	0.880622	258.008	2.28994	0.869209	0.869479
256.983	2.45269	256.983	0.762417	1.69027	1.68847	256.983	2.31414	1.55172	1.55472						256.983	2.32427	256.983	1.37532	0.948949	0.952649	256.983	2.32565	0.950325	0.950595
255.998	2.466	255.998	0.731717	1.73428	1.73248	255.998	2.32554	1.59382	1.59682						255.998	2.34297	255.998	1.32233	1.02064	1.02434	255.998	2.33796	1.01563	1.0159
255.012	2.48717	255.012	0.702174	1.785	1.7832	255.012	2.35589	1.65372	1.65672						255.012	2.35972	255.012	1.27127	1.08845	1.09215	255.012	2.36888	1.09761	1.09788
253.987	2.52143	253.987	0.673122	1.84831	1.84651	253.987	2.38686	1.71374	1.71674						253.987	2.40127	253.987	1.21976	1.18151	1.18521	253.987	2.39456	1.17479	1.17506
253.002	2.55862	253.002	0.645862	1.91276	1.91096	253.002	2.43873	1.79287	1.79587						253.002	2.42898	253.002	1.16469	1.26429	1.26799	253.002	2.44664	1.28195	1.28222
252.016	2.56458	252.016	0.618921	1.94566	1.94386	252.016	2.43888	1.81995	1.82295						252.016	2.44299	252.016	1.12367	1.31932	1.32302	252.016	2.45008	1.3264	1.32667
250.99	2.51703	250.99	0.598773	1.91825	1.91645	250.99	2.39249	1.79371	1.79671						250.99	2.40103	250.99	1.08082	1.32021	1.32391	250.99	2.39066	1.30984	1.31011
250.004	2.56093	250.004	0.579316	1.98161	1.97981	250.004	2.45229	1.87298	1.87598						250.004	2.45209	250.004	1.04721	1.40487	1.40857	250.004	2.45668	1.40947	1.40974
249.018	2.6108	249.018	0.562276	2.04853	2.04673	249.018	2.50833	1.94606	1.94906						249.018	2.51002	249.018	1.01785	1.49217	1.49587	249.018	2.51678	1.49893	1.4992
247.993	2.63482	247.993	0.547622	2.08719	2.08539	247.993	2.52686	1.97924	1.98224						247.993	2.53319	247.993	0.992131	1.54106	1.54476	247.993	2.54047	1.54834	1.54861
247.006	2.63722	247.006	0.53535	2.10187	2.10007	247.006	2.53676	2.00141	2.00441						247.006	2.54459	247.006	0.964582	1.58	1.5837	247.006	2.54393	1.57935	1.57962
245.98	2.55441	245.98	0.522317	2.03209	2.03029	245.98	2.45301	1.93069	1.93369						245.98	2.46733	245.98	0.939752	1.52758	1.53128	245.98	2.47066	1.53091	1.53118
244.994	2.62793	244.994	0.511329	2.1166	2.1148	244.994	2.53308	2.02175	2.02475						244.994	2.5486	244.994	0.917152	1.63145	1.63515	244.994	2.54844	1.63129	1.63156
244.007	2.69741	244.007	0.500214	2.19719	2.19539	244.007	2.61048	2.11026	2.11326						244.007	2.61461	244.007	0.896721	1.71789	1.72159	244.007	2.62161	1.72489	1.72516
242.981	2.76263	242.981	0.49412	2.26851	2.26671	242.981	2.68269	2.18857	2.19157						242.981	2.69465	242.981	0.883486	1.81116	1.81486	242.981	2.69185	1.80836	1.80863
241.994	2.73911	241.994	0.491729	2.24738	2.24558	241.994	2.66702	2.1753	2.1783						241.994	2.67213	241.994	0.877444	1.79469	1.79839	241.994	2.68031	1.80287	1.80314
241.008	2.7601	241.008	0.495545	2.26456	2.26276	241.008	2.68436	2.18882	2.19182						241.008	2.69482	241.008	0.880467	1.81436	1.81806	241.008	2.69575	1.81528	1.81555
239.981	2.79769	239.981	0.504748	2.29294	2.29114	239.981	2.75941	2.25466	2.25766						239.981	2.75931	239.981	0.896224	1.86308	1.86678	239.981	2.75114	1.85491	1.85518
238.994	2.86335	238.994	0.524561	2.33879	2.33699	238.994	2.85074	2.32618	2.32918						238.994	2.85627	238.994	0.930962	1.92531	1.92901	238.994	2.84534	1.91438	1.91465
238.007	2.9577	238.007	0.550757	2.40694	2.40514	238.007	2.93614	2.38539	2.38839						238.007	2.91468	238.007	0.977498	1.93719	1.94089	238.007	2.95822	1.98072	1.98099
237.02	3.02363	237.02	0.592864	2.43076	2.42896	237.02	3.00197	2.4091	2.4121						237.02	3.01051	237.02	1.04893	1.96159	1.96529	237.02	3.00883	1.9599	1.96017
235.993	3.09577	235.993	0.642619	2.45315	2.45135	235.993	3.08445	2.44183	2.44483						235.993	3.1016	235.993	1.14639	1.95521	1.95891	235.993	3.16395	2.01756	2.01783
235.005	3.18414	235.005	0.706766	2.47738	2.47558	235.005	3.18046	2.47369	2.47669						235.005	3.26634	235.005	1.25094	2.0154	2.0191	235.005	3.20086	1.94992	1.95019
234.018	3.37416	234.018	0.798371	2.57579	2.57399	234.018	3.42956	2.63119	2.63419						234.018	3.25402	234.018	1.40792	1.8461	1.8498	234.018	3.35293	1.945	1.94527
232.991	3.34063	232.991	0.892946	2.44768	2.44588	232.991	3.39472	2.50178	2.50478						232.991	3.37306	232.991	1.5695	1.80356	1.80726	232.991	3.40734	1.83783	1.8381
232.003	3.4319	232.003	1.03771	2.39419	2.39239	232.003	3.55624	2.51853	2.52153						232.003	3.71141	232.003	1.80894	1.90248	1.90618	232.003	3.49748	1.68854	1.68881
231.015	3.70319	231.015	1.15883	2.54435	2.54255	231.015	3.55417	2.39533	2.39833						231.015	3.73877	231.015	2.02348	1.71529	1.71899	231.015	3.59505	1.57158	1.57185
229.988	3.67911	229.988	1.32339	2.35573	2.35393	229.988	4.0453	2.72191	2.72491						229.988	3.66012	229.988	2.2735	1.38662	1.39032	229.988	3.81594	1.54245	1.54272
229	4.0644	229	1.48584	2.57856	2.57676	229	4.18166	2.69582	2.69882						229	4.09211	229	2.58283	1.50928	1.51298	229	3.83943	1.2566	1.25687
228.012	3.92391	228.012	1.61885	2.30507	2.30327	228.012	4.02159	2.40274	2.40574						228.012	3.4516	228.012	2.78965	0.661942	0.665642	228.012	4.05018	1.26052	1.26079
226.984	3.83272	226.984	1.84833	1.98439	1.98259	226.984	3.98276	2.13444	2.13744						226.984	3.89455	226.984	3.12478	0.769765	0.773465	226.984	3.90935	0.784568	0.784838
225.996	3.86518	225.996	2.03071	1.83446	1.83266	225.996	3.85351	1.8228	1.8258						225.996	3.90258	225.996	3.30826	0.594319	0.598019	225.996	3.82301	0.514757	0.515027
225.008	3.82102	225.008	2.22835	1.59267	1.59087	225.008	3.8271	1.59875	1.60175						225.008	3.71882	225.008	3.39549	0.323328	0.327028	225.008	3.69935	0.303864	0.304134
224.019	3.64484	224.019	2.4592	1.18564	1.18384	224.019	3.75613	1.29693	1.29993						224.019	3.75483	224.019	3.47473	0.280099	0.283799	224.019	3.75407	0.279336	0.279606
222.991	3.72885	222.991	2.66249	1.06636	1.06456	222.991	3.77893	1.11644	1.11944						222.991	3.85595	222.991	3.57897	0.276981	0.280681	222.991	3.76649	0.187523	0.187793
222.003	3.75139	222.003	2.87466	0.876725	0.874925	222.003	3.78743	0.912769	0.915769						222.003	3.84678	222.003	3.59891	0.247866	0.251566	222.003	3.72766	0.128745	0.129015
221.014	3.70474	221.014	2.97048	0.734262	0.732462	221.014	3.70336	0.732883	0.735883						221.014	3.78347	221.014	3.60124	0.182233	0.185933	221.014	3.71341	0.112179	0.112449
219.986	3.55066	219.986	3.1095	0.441157	0.439357	219.986	3.93864	0.829144	0.832144						219.986	3.68415	219.986	3.51546	0.168696	0.172396	219.986	3.77346	0.257998	0.258268
218.997	3.61108	218.997	3.16128	0.449804	0.448004	218.997	3.58455	0.423265	0.426265						218.997	3.72406	218.997	3.59464	0.129418	0.133118	218.997	3.68815	0.0935106	0.0937806
218.008	3.60762	218.008	3.23784	0.369773	0.367973	218.008	3.77283	0.534988	0.537988						218.008	3.81234	218.008	3.50043	0.311909	0.315609	218.008	3.55664	0.0562062	0.0564762
217.019	3.55086	217.019	3.21462	0.336239	0.334439	217.019	3.45545	0.240834	0.243834						217.019	3.5671	217.019	3.53065	0.0364513	0.0401513	217.019	3.60562	0.0749676	0.0752376
215.991	3.5159	215.991	3.24582	0.270082	0.268282	215.991	3.48543	0.239612	0.242612						215.991	3.45727	215.991	3.33963	0.117641	0.121341	215.991	3.57374	0.234111	0.234381
215.001	3.62781	215.001	3.16362	0.46419	0.46239	215.001	3.49363	0.330017	0.333017						215.001	3.38663	215.001	3.39771	-0.0110722	-0.00737216	215.001	3.50652	0.108819	0.109089
214.012	3.5403	214.012	3.19705	0.343245	0.341445	214.012	3.39201	0.194963	0.197963						214.012	3.32534	214.012	3.50449	-0.179149	-0.175449	214.012	3.67859	0.174096	0.174366
212.983	3.53921	212.983	3.11079	0.428412	0.426612	212.983	3.45216	0.341366	0.344366						212.983	3.54643	212.983	3.41012	0.136309	0.140009	212.983	3.50959	0.0994771	0.0997471
211.994	3.31769	211.994	3.06433	0.25336	0.25156	211.994	3.47085	0.406521	0.409521						211.994	3.42696	211.994	3.26517	0.161783	0.165483	211.994	3.36649	0.101316	0.101586
211.004	3.18967	211.004	3.13433	0.0553389	0.0535389	211.004	3.37096	0.236628	0.239628						211.004	3.38196	211.004	3.25504	0.126915	0.130615	211.004	3.44663	0.191588	0.191858
210.015	3.31913	210.015	3.02817	0.290953	0.289153	210.015	3.24937	0.221201	0.224201						210.015	3.18061	210.015	3.17048	0.0101333	0.0138333	210.015	3.34186	0.171386	0.171656
208.986	3.3416	208.986	2.9841	0.357501	0.355701	208.986	3.19485	0.210752	0.213752						208.986	3.12056	208.986	3.19901	-0.0784495	-0.0747495	208.986	3.15055	-0.0484676	-0.0481976
207.996	3.0399	207.996	2.90428	0.135617	0.133817	207.996	3.02486	0.12058	0.12358						207.996	2.95788	207.996	3.08284	-0.124965	-0.121265	207.996	2.97365	-0.109192	-0.108922
207.006	2.95573	207.006	2.70689	0.248841	0.247041	207.006	2.86588	0.158991	0.161991						207.006	2.87457	207.006	2.79523	0.0793352	0.0830352	207.006	3.00867	0.213441	0.213711
206.016	2.79035	206.016	2.64618	0.144176	0.142376	206.016	2.83953	0.193352	0.196352						206.016	2.7623	206.016	2.96407	-0.201775	-0.198075	206.016	2.85712	-0.106953	-0.106683
204.987	2.53404	204.987	2.41046	0.123578	0.121778	204.987	2.56551	0.155049	0.158049						204.987	2.55221	204.987	2.56493	-0.0127218	-0.00902178	204.987	2.61014	0.0452099	0.0454799
203.997	2.24276	203.997	2.21862	0.0241311	0.0223311	203.997	2.37035	0.151726	0.154726						203.997	2.38354	203.997	2.29842	0.0851152	0.0888152	203.997	2.32907	0.0306444	0.0309144
203.007	2.03738	203.007	1.88946	0.147923	0.146123	203.007	1.94485	0.0553936	0.0583936						203.007	2.07318	203.007	2.01269	0.0604861	0.0641861	203.007	1.98138	-0.0313064	-0.0310364
202.016	1.51424	202.016	1.34503	0.169208	0.167408	202.016	1.46009	0.115059	0.118059						202.016	1.52281	202.016	1.57905	-0.0562479	-0.0525479	202.016	1.63142	0.052366	0.052636
200.987	1.11278	200.987	0.974564	0.138213	0.136413	200.987	1.06772	0.0931589	0.0961589						200.987	1.04574	200.987	1.25089	-0.205152	-0.201452	200.987	1.13409	-0.116797	-0.116527
199.996	0.775366	199.996	0.656164	0.119202	0.117402	199.996	0.690753	0.0345891	0.0375891						199.996	0.788866	199.996	0.91282	-0.123954	-0.120254	199.996	0.86155	-0.0512699	-0.0509999

## Sheet: Supplementary Fig. 1i
Supplementary Fig. 1i		cyt c reductase activity of tripartite CIII2CIV
t (min)	A550 (AU)	baseline correction (A550 + 0.007)
0.000833333	-0.000174229	0.00682577
0.0025	-0.000514412	0.00648559
0.00416667	-0.00103591	0.00596409
0.00583333	-0.00127302	0.00572698
0.0075	-0.00176148	0.00523852
0.00916667	-0.000558157	0.00644184
0.0108333	0.000251918	0.00725192
0.0125	-0.00193181	0.00506819
0.0141667	-0.00107609	0.00592391
0.0158333	-0.00113579	0.00586421
0.0175	-0.00211573	0.00488427
0.0191667	-0.000373322	0.00662668
0.0208333	-0.00152408	0.00547592
0.0225	-0.000741879	0.00625812
0.0241667	-0.00107449	0.00592551
0.0258333	-0.00256738	0.00443262
0.0275	-0.00351	0.00349
0.0291667	-0.00191212	0.00508788
0.0308333	-0.00194284	0.00505716
0.0325	-0.000934409	0.00606559
0.0341667	-0.000318953	0.00668105
0.0358333	-0.00223812	0.00476188
0.0375	-0.00204689	0.00495311
0.0391667	-0.00221	0.00479
0.0408333	-0.00215576	0.00484424
0.0425	-0.00112081	0.00587919
0.0441667	-0.00162498	0.00537502
0.0458333	-0.00149142	0.00550858
0.0475	-0.000802241	0.00619776
0.0491667	-0.00209723	0.00490277
0.0508333	-0.00146041	0.00553959
0.0525	-0.000563793	0.00643621
0.0541667	-0.00071583	0.00628417
0.0558333	-0.00109102	0.00590898
0.0575	-0.00166846	0.00533154
0.0591667	-0.00275159	0.00424841
0.0608333	-0.00205606	0.00494394
0.0625	-0.0015249	0.0054751
0.0641667	-0.00173116	0.00526884
0.0658333	-0.00235688	0.00464312
0.0675	-0.00264143	0.00435857
0.0691667	-0.00208002	0.00491998
0.0708333	-0.00231069	0.00468931
0.0725	-0.0023767	0.0046233
0.0741667	-0.00140535	0.00559465
0.0758333	-0.00240384	0.00459616
0.0775	-0.00165768	0.00534232
0.0791667	-0.00219681	0.00480319
0.0808333	-0.00333315	0.00366685
0.0825	-0.00231656	0.00468344
0.0841667	-0.00151087	0.00548913
0.0858333	-0.00196289	0.00503711
0.0875	-0.00156385	0.00543615
0.0891667	-0.00121267	0.00578733
0.0908333	0.00076353	0.00776353
0.0925	-0.000350406	0.00664959
0.0941667	-0.000757436	0.00624256
0.0958333	-0.00291114	0.00408886
0.0975	-0.000926815	0.00607318
0.0991667	-0.00193119	0.00506881
0.100833	-0.00169305	0.00530695
0.1025	-0.00173849	0.00526151
0.104167	-0.00308971	0.00391029
0.105833	-0.00215926	0.00484074
0.1075	-0.00221077	0.00478923
0.109167	-0.00240976	0.00459024
0.110833	-0.000516015	0.00648399
0.1125	0.000390199	0.0073902
0.114167	-0.0022889	0.0047111
0.115833	-0.00215941	0.00484059
0.1175	-0.00237021	0.00462979
0.119167	-0.00265707	0.00434293
0.120833	-0.00275555	0.00424445
0.1225	-0.00235446	0.00464554
0.124167	-0.00230044	0.00469956
0.125833	-0.00174761	0.00525239
0.1275	-0.00121979	0.00578021
0.129167	0.00119683	0.00819683
0.130833	0.00566859	0.0126686
0.1325	-0.00057403	0.00642597
0.134167	-0.00216915	0.00483085
0.135833	-0.00205869	0.00494131
0.1375	-0.000766221	0.00623378
0.139167	-0.00192145	0.00507855
0.140833	-0.0021761	0.0048239
0.1425	0.000414114	0.00741411
0.144167	-0.00289808	0.00410192
0.145833	-0.00348709	0.00351291
0.1475	-0.00419259	0.00280741
0.149167	-0.00214664	0.00485336
0.150833	-0.00253135	0.00446865
0.1525	-0.0026527	0.0043473
0.154167	-0.00305814	0.00394186
0.155833	-0.00167186	0.00532814
0.1575	-0.00178108	0.00521892
0.159167	0.00220244	0.00920244
0.160833	-0.00168475	0.00531525
0.1625	-0.00338364	0.00361636
0.164167	-0.0038308	0.0031692
0.165833	0.0017868	0.0087868
0.1675	-0.00197052	0.00502948
0.169167	-0.000171487	0.00682851
0.170833	-0.000940919	0.00605908
0.1725	-0.00196475	0.00503525
0.174167	-0.00250005	0.00449995
0.175833	-0.00306056	0.00393944
0.1775	-0.00295475	0.00404525
0.179167	-0.00185862	0.00514138
0.180833	-0.00292914	0.00407086
0.1825	-0.00337794	0.00362206
0.184167	-0.00291664	0.00408336
0.185833	-0.00162812	0.00537188
0.1875	-0.00318994	0.00381006
0.189167	-0.00330992	0.00369008
0.190833	-0.00299234	0.00400766
0.1925	-0.00222009	0.00477991
0.194167	-0.00253341	0.00446659
0.195833	-0.0036263	0.0033737
0.1975	-0.00112882	0.00587118
0.199167	-0.00119093	0.00580907
0.200833	-0.00368205	0.00331795
0.2025	-0.00101494	0.00598506
0.204167	-0.00208378	0.00491622
0.205833	-0.00307912	0.00392088
0.2075	-0.00315823	0.00384177
0.209167	-0.00337291	0.00362709
0.210833	-0.00247946	0.00452054
0.2125	-0.00264802	0.00435198
0.214167	-0.00379585	0.00320415
0.215833	-0.00224183	0.00475817
0.2175	-0.00279871	0.00420129
0.219167	-0.00264128	0.00435872
0.220833	-0.00293624	0.00406376
0.2225	-0.00250376	0.00449624
0.224167	-0.00302863	0.00397137
0.225833	-0.0014713	0.0055287
0.2275	-0.00122325	0.00577675
0.229167	-0.00239498	0.00460502
0.230833	-0.00227768	0.00472232
0.2325	-0.00369776	0.00330224
0.234167	-0.00242356	0.00457644
0.235833	-0.00260788	0.00439212
0.2375	-0.00203798	0.00496202
0.239167	-0.003915	0.003085
0.240833	-0.000312228	0.00668777
0.2425	0.00370808	0.0107081
0.244167	-0.00273441	0.00426559
0.245833	-0.00293979	0.00406021
0.2475	-0.00311412	0.00388588
0.249167	-0.0031443	0.0038557
0.250833	0.00177926	0.00877926
0.2525	-0.00233201	0.00466799
0.254167	-0.00171322	0.00528678
0.255833	-0.00257366	0.00442634
0.2575	-0.00298889	0.00401111
0.259167	-0.0014923	0.0055077
0.260833	-0.0035177	0.0034823
0.2625	-0.00307701	0.00392299
0.264167	-0.00431583	0.00268417
0.265833	-0.00354445	0.00345555
0.2675	-0.00357968	0.00342032
0.269167	-0.0035368	0.0034632
0.270833	-0.00244554	0.00455446
0.2725	-0.00276692	0.00423308
0.274167	-0.00233494	0.00466506
0.275833	-0.0034366	0.0035634
0.2775	-0.00199567	0.00500433
0.279167	-0.0036073	0.0033927
0.280833	-0.00392875	0.00307125
0.2825	-0.00334717	0.00365283
0.284167	-0.00363375	0.00336625
0.285833	-0.00326152	0.00373848
0.2875	-0.00250875	0.00449125
0.289167	-0.00318012	0.00381988
0.290833	-0.00265831	0.00434169
0.2925	-0.00278539	0.00421461
0.294167	-0.00359637	0.00340363
0.295833	-0.00453102	0.00246898
0.2975	-0.00430307	0.00269693
0.299167	-0.00336063	0.00363937
0.300833	-0.00147893	0.00552107
0.3025	-0.00387734	0.00312266
0.304167	-0.00372692	0.00327308
0.305833	-0.00359483	0.00340517
0.3075	-0.00406074	0.00293926
0.309167	-0.0026986	0.0043014
0.310833	-0.00488235	0.00211765
0.3125	-0.00331311	0.00368689
0.314167	-0.00365228	0.00334772
0.315833	-0.0027931	0.0042069
0.3175	-0.00440722	0.00259278
0.319167	-0.0016128	0.0053872
0.320833	-0.00288641	0.00411359
0.3225	-0.00467148	0.00232852
0.324167	-0.00370608	0.00329392
0.325833	-0.00316146	0.00383854
0.3275	-0.00337019	0.00362981
0.329167	-0.00282283	0.00417717
0.330833	-0.00408305	0.00291695
0.3325	-0.00405459	0.00294541
0.334167	-0.0036166	0.0033834
0.335833	-0.00257947	0.00442053
0.3375	-0.00385271	0.00314729
0.339167	-0.00416269	0.00283731
0.340833	-0.00269392	0.00430608
0.3425	-0.00273255	0.00426745
0.344167	-0.00183908	0.00516092
0.345833	-0.00395061	0.00304939
0.3475	-0.00460474	0.00239526
0.349167	-0.00424058	0.00275942
0.350833	-0.00471876	0.00228124
0.3525	-0.00321764	0.00378236
0.354167	-0.00254936	0.00445064
0.355833	-0.0042801	0.0027199
0.3575	-0.00234771	0.00465229
0.359167	-0.00353988	0.00346012
0.360833	-0.00237753	0.00462247
0.3625	-0.00172508	0.00527492
0.364167	-0.00169089	0.00530911
0.365833	-0.00324127	0.00375873
0.3675	-0.00379754	0.00320246
0.369167	-0.00349213	0.00350787
0.370833	-0.00408177	0.00291823
0.3725	-0.00303938	0.00396062
0.374167	-0.00257134	0.00442866
0.375833	-0.00369997	0.00330003
0.3775	-0.0036187	0.0033813
0.379167	-0.00307115	0.00392885
0.380833	-0.0032476	0.0037524
0.3825	0.00105165	0.00805165
0.384167	-0.00396733	0.00303267
0.385833	-0.00377106	0.00322894
0.3875	-0.00347225	0.00352775
0.389167	-0.00340373	0.00359627
0.390833	0.000700521	0.00770052
0.3925	-0.000974651	0.00602535
0.394167	-0.00336721	0.00363279
0.395833	-0.00413505	0.00286495
0.3975	-0.00369386	0.00330614
0.399167	-0.00410854	0.00289146
0.400833	-0.00352915	0.00347085
0.4025	-0.00384152	0.00315848
0.404167	-0.00409828	0.00290172
0.405833	-0.004499	0.002501
0.4075	-0.0041931	0.0028069
0.409167	-0.00235796	0.00464204
0.410833	-0.00374263	0.00325737
0.4125	-0.0030328	0.0039672
0.414167	-0.00434167	0.00265833
0.415833	-0.00363744	0.00336256
0.4175	-0.00131576	0.00568424
0.419167	-0.00303917	0.00396083
0.420833	-0.00385938	0.00314062
0.4225	0.000322581	0.00732258
0.424167	0.00239309	0.00939309
0.425833	0.00050888	0.00750888
0.4275	0.00243304	0.00943304
0.429167	0.001356	0.008356
0.430833	0.000521216	0.00752122
0.4325	0.00401321	0.0110132
0.434167	0.00346673	0.0104667
0.435833	0.00472989	0.0117299
0.4375	0.00432974	0.0113297
0.439167	0.00332465	0.0103246
0.440833	0.00315948	0.0101595
0.4425		0.007
0.444167		0.007
0.445833	0.12	0.127
0.4475		0.007
0.449167		0.007
0.450833	0.0716068	0.0786068
0.4525	0.0409022	0.0479022
0.454167	0.0170587	0.0240587
0.455833	0.0198159	0.0268159
0.4575	0.00412037	0.0111204
0.459167	0.000605766	0.00760577
0.460833	0.00177032	0.00877032
0.4625	-0.00501477	0.00198523
0.464167	-0.00597109	0.00102891
0.465833	-0.00544741	0.00155259
0.4675	-0.00507868	0.00192132
0.469167	-0.00451345	0.00248655
0.470833	-0.00473525	0.00226475
0.4725	-0.00588218	0.00111782
0.474167	-0.00418977	0.00281023
0.475833	-0.00568513	0.00131487
0.4775	-0.00427083	0.00272917
0.479167	-0.00488327	0.00211673
0.480833	-0.00655973	0.000440275
0.4825	-0.00565207	0.00134793
0.484167	-0.00513752	0.00186248
0.485833	-0.00391962	0.00308038
0.4875	-0.00534248	0.00165752
0.489167	-0.00519324	0.00180676
0.490833	-0.00532857	0.00167143
0.4925	-0.0038171	0.0031829
0.494167	-0.00520567	0.00179433
0.495833	-0.006044	0.000955995
0.4975	-0.00378117	0.00321883
0.499167	-0.0043184	0.0026816
0.500833	-0.00565013	0.00134987
0.5025	-0.00411069	0.00288931
0.504167	-0.00566623	0.00133377
0.505833	-0.00494593	0.00205407
0.5075	-0.004812	0.002188
0.509167	-0.00457293	0.00242707
0.510833	-0.00538191	0.00161809
0.5125	-0.00609011	0.000909894
0.514167	-0.00250381	0.00449619
0.515833	-0.00442803	0.00257197
0.5175	-0.00313921	0.00386079
0.519167	-0.000305088	0.00669491
0.520833	0.0048094	0.0118094
0.5225	-0.00019819	0.00680181
0.524167	-0.00552097	0.00147903
0.525833	-0.00492632	0.00207368
0.5275	-0.00465699	0.00234301
0.529167	-0.00547435	0.00152565
0.530833	-0.00528388	0.00171612
0.5325	-0.00374884	0.00325116
0.534167	-0.00177107	0.00522893
0.535833	-0.00262419	0.00437581
0.5375	-0.00393455	0.00306545
0.539167	-0.00287617	0.00412383
0.540833	0.000366389	0.00736639
0.5425	-0.00445237	0.00254763
0.544167	-0.00486883	0.00213117
0.545833	-0.00325607	0.00374393
0.5475	-0.00471686	0.00228314
0.549167	-0.00428872	0.00271128
0.550833	-0.00442106	0.00257894
0.5525	-0.00387996	0.00312004
0.554167	-0.00432111	0.00267889
0.555833	-0.00474964	0.00225036
0.5575	-0.00546321	0.00153679
0.559167	-0.00442152	0.00257848
0.560833	-0.00472295	0.00227705
0.5625	-0.00398893	0.00301107
0.564167	-0.0056304	0.0013696
0.565833	-0.00469002	0.00230998
0.5675	-0.00479854	0.00220146
0.569167	-0.00444991	0.00255009
0.570833	-0.0044536	0.0025464
0.5725	-0.00452995	0.00247005
0.574167	-0.00457083	0.00242917
0.575833	-0.00536391	0.00163609
0.5775	-0.00451908	0.00248092
0.579167	-0.0016651	0.0053349
0.580833	-0.00405705	0.00294295
0.5825	-0.000497657	0.00650234
0.584167	-0.00487779	0.00212221
0.585833	-0.00461555	0.00238445
0.5875	-0.00439933	0.00260067
0.589167	-0.00460474	0.00239526
0.590833	-0.00488388	0.00211612
0.5925	-0.00520475	0.00179525
0.594167	-0.0043287	0.0026713
0.595833	-0.00422381	0.00277619
0.5975	-0.00445508	0.00254492
0.599167	-0.00479895	0.00220105
0.600833	-0.00405643	0.00294357
0.6025	-0.00512908	0.00187092
0.604167	-0.0045177	0.0024823
0.605833	-0.00585975	0.00114025
0.6075	-0.00616142	0.000838581
0.609167	-0.00344749	0.00355251
0.610833	-0.00457995	0.00242005
0.6125	-0.00482895	0.00217105
0.614167	-0.00433941	0.00266059
0.615833	-0.00510258	0.00189742
0.6175	-0.00400068	0.00299932
0.619167	-0.0056071	0.0013929
0.620833	-0.00489187	0.00210813
0.6225	-0.0060484	0.000951605
0.624167	-0.0048099	0.0021901
0.625833	-0.00582568	0.00117432
0.6275	-0.00580612	0.00119388
0.629167	-0.00496353	0.00203647
0.630833	-0.00349438	0.00350562
0.6325	-0.00369206	0.00330794
0.634167	-0.00426339	0.00273661
0.635833	-0.00266037	0.00433963
0.6375	-0.0050904	0.0019096
0.639167	-0.00334522	0.00365478
0.640833	-0.00356114	0.00343886
0.6425	-0.00570782	0.00129218
0.644167	-0.00501548	0.00198452
0.645833	-0.00413972	0.00286028
0.6475	-0.00501906	0.00198094
0.649167	-0.00530582	0.00169418
0.650833	-0.00394922	0.00305078
0.6525	-0.00544593	0.00155407
0.654167	-0.00394117	0.00305883
0.655833	-0.00139787	0.00560213
0.6575	-0.00361454	0.00338546
0.659167	-0.00498831	0.00201169
0.660833	-0.00427098	0.00272902
0.6625	-0.00521104	0.00178896
0.664167	-0.00430379	0.00269621
0.665833	-0.00289484	0.00410516
0.6675	-0.00509285	0.00190715
0.669167	-0.00497392	0.00202608
0.670833	-0.00363575	0.00336425
0.6725	-0.00552951	0.00147049
0.674167	-0.00564236	0.00135764
0.675833	-0.00399611	0.00300389
0.6775	-0.00374006	0.00325994
0.679167	-0.00457549	0.00242451
0.680833	-0.00333366	0.00366634
0.6825	-0.00588131	0.00111869
0.684167	-0.00558609	0.00141391
0.685833	-0.00529165	0.00170835
0.6875	-0.00548877	0.00151123
0.689167	-0.00435663	0.00264337
0.690833	-0.0044001	0.0025999
0.6925	-0.0058642	0.0011358
0.694167	-0.00577128	0.00122872
0.695833	-0.00495406	0.00204594
0.6975	-0.00532622	0.00167378
0.699167	-0.00512652	0.00187348
0.700833	-0.00495002	0.00204998
0.7025	-0.00242474	0.00457526
0.704167	-0.00417772	0.00282228
0.705833	-0.00409921	0.00290079
0.7075	-0.00182207	0.00517793
0.709167	-0.00548959	0.00151041
0.710833	-0.00436566	0.00263434
0.7125	-0.00615769	0.000842307
0.714167	-0.00506717	0.00193283
0.715833	-0.00485772	0.00214228
0.7175	-0.00482322	0.00217678
0.719167	-0.00627451	0.000725486
0.720833	-0.00598115	0.00101885
0.7225	-0.00509828	0.00190172
0.724167	-0.00560245	0.00139755
0.725833	-0.00464936	0.00235064
0.7275	-0.00568207	0.00131793
0.729167	-0.00446897	0.00253103
0.730833	-0.0057115	0.0012885
0.7325	-0.00533175	0.00166825
0.734167	-0.00551893	0.00148107
0.735833	-0.00468741	0.00231259
0.7375	-0.00496251	0.00203749
0.739167	-0.00042696	0.00657304
0.740833	-0.00368719	0.00331281
0.7425	-0.00519707	0.00180293
0.744167	-0.00515932	0.00184068
0.745833	-0.00483591	0.00216409
0.7475	-0.0057183	0.0012817
0.749167	-0.00341251	0.00358749
0.750833	-0.00501876	0.00198124
0.7525	-0.00398652	0.00301348
0.754167	-0.00543089	0.00156911
0.755833	-0.00523068	0.00176932
0.7575	-0.00512432	0.00187568
0.759167	-0.00407392	0.00292608
0.760833	-0.00322236	0.00377764
0.7625	-0.00458061	0.00241939
0.764167	-0.00491071	0.00208929
0.765833	-0.00479408	0.00220592
0.7675	-0.00496466	0.00203534
0.769167	-0.00529395	0.00170605
0.770833	-0.00572162	0.00127838
0.7725	-0.00584157	0.00115843
0.774167	-0.00572157	0.00127843
0.775833	-0.00387175	0.00312825
0.7775	-0.00427395	0.00272605
0.779167	-0.00370654	0.00329346
0.780833	-0.00474554	0.00225446
0.7825	-0.00393357	0.00306643
0.784167	-0.00446728	0.00253272
0.785833	-0.00523457	0.00176543
0.7875	-0.00425709	0.00274291
0.789167	-0.00614657	0.000853435
0.790833	-0.00471118	0.00228882
0.7925	-0.00528536	0.00171464
0.794167	-0.00525375	0.00174625
0.795833	-0.00540369	0.00159631
0.7975	-0.00460971	0.00239029
0.799167	-0.00559243	0.00140757
0.800833	-0.00437129	0.00262871
0.8025	-0.00450182	0.00249818
0.804167	-0.0050553	0.0019447
0.805833	-0.00424222	0.00275778
0.8075	-0.00497116	0.00202884
0.809167	-0.00361193	0.00338807
0.810833	-0.00518965	0.00181035
0.8125	-0.0043632	0.0026368
0.814167	-0.00465074	0.00234926
0.815833	-0.005836	0.001164
0.8175	-0.0050226	0.0019774
0.819167	-0.00439302	0.00260698
0.820833	-0.0043063	0.0026937
0.8225	-0.00506512	0.00193488
0.824167	-0.00444689	0.00255311
0.825833	-0.00457882	0.00242118
0.8275	-0.0039761	0.0030239
0.829167	-0.00476874	0.00223126
0.830833	-0.00490881	0.00209119
0.8325	-0.00505417	0.00194583
0.834167	-0.00506005	0.00193995
0.835833	-0.0042194	0.0027806
0.8375	-0.00331855	0.00368145
0.839167	-0.00489151	0.00210849
0.840833	-0.00405961	0.00294039
0.8425	-0.00490385	0.00209615
0.844167	-0.00486515	0.00213485
0.845833	-0.0045469	0.0024531
0.8475	-0.00589173	0.00110827
0.849167	-0.00456842	0.00243158
0.850833	-0.00584075	0.00115925
0.8525	-0.00335996	0.00364004
0.854167	-0.00455628	0.00244372
0.855833	-0.00548887	0.00151113
0.8575	-0.00489571	0.00210429
0.859167	-0.00252136	0.00447864
0.860833	-0.00497981	0.00202019
0.8625	-0.00581731	0.00118269
0.864167	-0.00307629	0.00392371
0.865833	-0.00590179	0.00109821
0.8675	-0.00562422	0.00137578
0.869167	-0.00635192	0.000648081
0.870833	-0.00579437	0.00120563
0.8725	-0.00591374	0.00108626
0.874167	-0.00530086	0.00169914
0.875833	-0.00452267	0.00247733
0.8775	-0.00569224	0.00130776
0.879167	-0.00342597	0.00357403
0.880833	-0.00478937	0.00221063
0.8825	-0.00521672	0.00178328
0.884167	-0.00358548	0.00341452
0.885833	-0.00494828	0.00205172
0.8875	-0.00363518	0.00336482
0.889167	-0.00442582	0.00257418
0.890833	-0.00293747	0.00406253
0.8925	-0.00257294	0.00442706
0.894167	-0.0044188	0.0025812
0.895833	-0.00561635	0.00138365
0.8975	-0.00640982	0.000590177
0.899167	-0.00426037	0.00273963
0.900833	-0.00385882	0.00314118
0.9025	-0.00412434	0.00287566
0.904167	-0.00553115	0.00146885
0.905833	-0.00478507	0.00221493
0.9075	-0.00526971	0.00173029
0.909167	-0.00661373	0.000386273
0.910833	-0.0056025	0.0013975
0.9125	-0.00541673	0.00158327
0.914167	-0.00549363	0.00150637
0.915833	-0.0049298	0.0020702
0.9175	-0.00470314	0.00229686
0.919167	-0.00371604	0.00328396
0.920833	-0.00378055	0.00321945
0.9225	-0.00391459	0.00308541
0.924167	-0.00508661	0.00191339
0.925833	-0.00447517	0.00252483
0.9275	-0.00614391	0.00085609
0.929167	-0.00552598	0.00147402
0.930833	-0.00468792	0.00231208
0.9325	-0.00476356	0.00223644
0.934167	-0.00345468	0.00354532
0.935833	-0.0037689	0.0032311
0.9375	-0.00356813	0.00343187
0.939167	-0.00517625	0.00182375
0.940833	-0.00486202	0.00213798
0.9425	-0.0048909	0.0021091
0.944167	-0.00533778	0.00166222
0.945833	-0.00477698	0.00222302
0.9475	-0.00479229	0.00220771
0.949167	-0.00487713	0.00212287
0.950833	-0.00516786	0.00183214
0.9525	-0.00536504	0.00163496
0.954167	-0.00473197	0.00226803
0.955833	-0.00533671	0.00166329
0.9575	-0.00331198	0.00368802
0.959167	-0.00451278	0.00248722
0.960833	-0.00424155	0.00275845
0.9625	-0.00598539	0.00101461
0.964167	-0.00150122	0.00549878
0.965833	-0.00607295	0.000927048
0.9675	-0.00431614	0.00268386
0.969167	-0.00405679	0.00294321
0.970833	-0.00395748	0.00304252
0.9725	-0.00302205	0.00397795
0.974167	-0.00463271	0.00236729
0.975833	-0.00448742	0.00251258
0.9775	-0.00545723	0.00154277
0.979167	-0.00427851	0.00272149
0.980833	-0.00333001	0.00366999
0.9825	-0.00215158	0.00484842
0.984167	-0.00372574	0.00327426
0.985833	-0.00585112	0.00114888
0.9875	-0.00418192	0.00281808
0.989167	-0.00431727	0.00268273
0.990833	-0.00306992	0.00393008
0.9925	-0.00572381	0.00127619
0.994167	-0.00398472	0.00301528
0.995833	-0.0018881	0.0051119
0.9975	-0.00425698	0.00274302
0.999167	-0.00469474	0.00230526
1.00083	-0.00518638	0.00181362
1.0025	-0.00458855	0.00241145
1.00417	-0.000413823	0.00658618
1.00583	-8.43801e-05	0.00691562
1.0075	-0.00332539	0.00367461
1.00917	-0.00444504	0.00255496
1.01083	-0.00437985	0.00262015
1.0125	-0.00485138	0.00214862
1.01417	-0.00634677	0.000653234
1.01583	-0.00603267	0.00096733
1.0175	-0.00483796	0.00216204
1.01917	-0.00469484	0.00230516
1.02083	-0.00413044	0.00286956
1.0225	-0.00327637	0.00372363
1.02417	-0.00390736	0.00309264
1.02583	-0.00318351	0.00381649
1.0275	-0.00466877	0.00233123
1.02917	-0.00549301	0.00150699
1.03083	-0.00517579	0.00182421
1.0325	-0.00499194	0.00200806
1.03417	-0.00482583	0.00217417
1.03583	-0.00384399	0.00315601
1.0375	-0.00501896	0.00198104
1.03917	-0.00422289	0.00277711
1.04083	-0.0038797	0.0031203
1.0425	-0.00506108	0.00193892
1.04417	-0.00324873	0.00375127
1.04583	-0.00429471	0.00270529
1.0475	-0.00404422	0.00295578
1.04917	-0.00515773	0.00184227
1.05083	-0.0053075	0.0016925
1.0525	-0.00530541	0.00169459
1.05417	-0.00504511	0.00195489
1.05583	-0.00398093	0.00301907
1.0575	-0.0024026	0.0045974
1.05917	-0.00422427	0.00277573
1.06083	-0.00368965	0.00331035
1.0625	-0.00500525	0.00199475
1.06417	-0.00470339	0.00229661
1.06583	-0.00623976	0.000760238
1.0675	-0.00511378	0.00188622
1.06917	-0.00590005	0.00109995
1.07083	-0.00531114	0.00168886
1.0725	-0.00496164	0.00203836
1.07417	-0.00610078	0.000899224
1.07583	-0.00265244	0.00434756
1.0775	-0.00284099	0.00415901
1.07917	-0.0057933	0.0012067
1.08083	-0.00533824	0.00166176
1.0825	-0.00517733	0.00182267
1.08417	-0.00332641	0.00367359
1.08583	-0.0038251	0.0031749
1.0875	-0.00550963	0.00149037
1.08917	-0.00337789	0.00362211
1.09083	-0.00568825	0.00131175
1.0925	-0.00337085	0.00362915
1.09417	-0.00454122	0.00245878
1.09583	-0.00464777	0.00235223
1.0975	-0.00688603	0.000113973
1.09917	-0.00607709	0.000922912
1.10083	-0.00588243	0.00111757
1.1025	-0.00212273	0.00487727
1.10417	-0.00392588	0.00307412
1.10583	-0.00520986	0.00179014
1.1075	-0.005536	0.001464
1.10917	-0.00577118	0.00122882
1.11083	-0.00677029	0.000229713
1.1125	-0.00607872	0.000921279
1.11417	-0.00426708	0.00273292
1.11583	-0.00580464	0.00119536
1.1175	-0.00360294	0.00339706
1.11917	-0.00416618	0.00283382
1.12083	-0.00249851	0.00450149
1.1225	-0.00571819	0.00128181
1.12417	-0.00432445	0.00267555
1.12583	-0.00675133	0.000248675
1.1275	-0.00596389	0.00103611
1.12917	-0.00519845	0.00180155
1.13083	-0.00222545	0.00477455
1.1325	-0.00370603	0.00329397
1.13417	-0.00677528	0.000224718
1.13583	-0.00500392	0.00199608
1.1375	-0.00404397	0.00295603
1.13917	-0.00476341	0.00223659
1.14083	-0.00501778	0.00198222
1.1425	-0.00549986	0.00150014
1.14417	-0.00481211	0.00218789
1.14583	-0.00582165	0.00117835
1.1475	-0.0059764	0.0010236
1.14917	-0.00449695	0.00250305
1.15083	-0.00471256	0.00228744
1.1525	-0.004497	0.002503
1.15417	-0.00477068	0.00222932
1.15583	-0.00616816	0.000831844
1.1575	-0.00413895	0.00286105
1.15917	-0.00286599	0.00413401
1.16083	-0.00300833	0.00399167
1.1625	-0.00282613	0.00417387
1.16417	-0.00213706	0.00486294
1.16583	-0.00219887	0.00480113
1.1675	0.0019419	0.0089419
1.16917	0.00199783	0.00899783
1.17083	0.00229114	0.00929114
1.1725	0.000184036	0.00718404
1.17417	-0.00573858	0.00126142
1.17583	-0.0152339	-0.00823391
1.1775	-0.0272497	-0.0202497
1.17917	-0.00408454	0.00291546
1.18083	-0.00121391	0.00578609
1.1825	0.000434351	0.00743435
1.18417	0.0117513	0.0187513
1.1875	0.06121	0.06821
1.18917	-0.0105793	-0.00357932
1.19083	-0.0267174	-0.0197174
1.19583	-0.0182394	-0.0112394
1.1975	-0.00852986	-0.00152986
1.2025	-0.00932305	-0.00232305
1.20417	-0.00114627	0.00585373
1.20583	-0.000682697	0.0063173
1.2075	-0.000121233	0.00687877
1.20917	-0.000470766	0.00652923
1.21083	0.000557475	0.00755748
1.2125	0.000581918	0.00758192
1.21417	0.000779997	0.00778
1.21583	0.000746649	0.00774665
1.2175	0.00122302	0.00822302
1.21917	0.00377471	0.0107747
1.22083	0.00227277	0.00927277
1.2225	0.00111525	0.00811525
1.22417	0.00201458	0.00901458
1.22583	0.00172541	0.00872541
1.2275	0.0029629	0.0099629
1.22917	0.00293425	0.00993425
1.23083	0.00286069	0.00986069
1.2325	0.00432046	0.0113205
1.23417	0.00318699	0.010187
1.23583	0.00559052	0.0125905
1.2375	0.00333255	0.0103326
1.23917	0.00363546	0.0106355
1.24083	0.00395244	0.0109524
1.2425	0.00332637	0.0103264
1.24417	0.00606433	0.0130643
1.24583	0.00485812	0.0118581
1.2475	0.00608788	0.0130879
1.24917	0.00549755	0.0124975
1.25083	0.00483409	0.0118341
1.2525	0.00483134	0.0118313
1.25417	0.00437832	0.0113783
1.25583	0.00625448	0.0132545
1.2575	0.00678652	0.0137865
1.25917	0.00691048	0.0139105
1.26083	0.00726188	0.0142619
1.2625	0.00843093	0.0154309
1.26417	0.00804618	0.0150462
1.26583	0.0112459	0.0182459
1.2675	0.00916219	0.0161622
1.26917	0.00654592	0.0135459
1.27083	0.00570161	0.0127016
1.2725	0.00671706	0.0137171
1.27417	0.00660279	0.0136028
1.27583	0.00753316	0.0145332
1.2775	0.00821899	0.015219
1.27917	0.00780259	0.0148026
1.28083	0.0084257	0.0154257
1.2825	0.00813176	0.0151318
1.28417	0.00855323	0.0155532
1.28583	0.00893959	0.0159396
1.2875	0.00968042	0.0166804
1.28917	0.0105185	0.0175185
1.29083	0.0111593	0.0181593
1.2925	0.00983206	0.0168321
1.29417	0.00976201	0.016762
1.29583	0.0108318	0.0178318
1.2975	0.0110857	0.0180857
1.29917	0.00987586	0.0168759
1.30083	0.00970869	0.0167087
1.3025	0.0105802	0.0175802
1.30417	0.0117974	0.0187974
1.30583	0.0118753	0.0188753
1.3075	0.0129526	0.0199526
1.30917	0.0132382	0.0202382
1.31083	0.0110613	0.0180613
1.3125	0.0124449	0.0194449
1.31417	0.011579	0.018579
1.31583	0.0123359	0.0193359
1.3175	0.0128516	0.0198516
1.31917	0.0146558	0.0216558
1.32083	0.0124922	0.0194922
1.3225	0.01293	0.01993
1.32417	0.0133202	0.0203202
1.32583	0.0125176	0.0195176
1.3275	0.0134545	0.0204545
1.32917	0.0139743	0.0209743
1.33083	0.0145306	0.0215306
1.3325	0.0134948	0.0204948
1.33417	0.0130185	0.0200185
1.33583	0.0134547	0.0204547
1.3375	0.0127124	0.0197124
1.33917	0.0125232	0.0195232
1.34083	0.0131181	0.0201181
1.3425	0.0134926	0.0204926
1.34417	0.0151671	0.0221671
1.34583	0.0147651	0.0217651
1.3475	0.0141705	0.0211705
1.34917	0.0141257	0.0211257
1.35083	0.014892	0.021892
1.3525	0.0153162	0.0223162
1.35417	0.0143642	0.0213642
1.35583	0.0147749	0.0217749
1.3575	0.0152678	0.0222678
1.35917	0.0182324	0.0252324
1.36083	0.0175741	0.0245741
1.3625	0.0157405	0.0227405
1.36417	0.0165523	0.0235523
1.36583	0.0163583	0.0233583
1.3675	0.0174862	0.0244862
1.36917	0.0167186	0.0237186
1.37083	0.0167003	0.0237003
1.3725	0.0158468	0.0228468
1.37417	0.0171317	0.0241317
1.37583	0.0167514	0.0237514
1.3775	0.0163427	0.0233427
1.37917	0.0173731	0.0243731
1.38083	0.017044	0.024044
1.3825	0.0182803	0.0252803
1.38417	0.0173095	0.0243095
1.38583	0.0178252	0.0248252
1.3875	0.0180407	0.0250407
1.38917	0.0183509	0.0253509
1.39083	0.0172491	0.0242491
1.3925	0.0179465	0.0249465
1.39417	0.0196	0.0266
1.39583	0.0188061	0.0258061
1.3975	0.0183661	0.0253661
1.39917	0.0199371	0.0269371
1.40083	0.0207815	0.0277815
1.4025	0.0220136	0.0290136
1.40417	0.0204627	0.0274627
1.40583	0.019967	0.026967
1.4075	0.0198218	0.0268218
1.40917	0.0209598	0.0279598
1.41083	0.0200387	0.0270387
1.4125	0.0200039	0.0270039
1.41417	0.0187857	0.0257857
1.41583	0.0186733	0.0256733
1.4175	0.0199806	0.0269806
1.41917	0.0206535	0.0276535
1.42083	0.0211423	0.0281423
1.4225	0.0209352	0.0279352
1.42417	0.0211755	0.0281755
1.42583	0.0208971	0.0278971
1.4275	0.020729	0.027729
1.42917	0.0199359	0.0269359
1.43083	0.0216836	0.0286836
1.4325	0.023171	0.030171
1.43417	0.0230728	0.0300728
1.43583	0.0214254	0.0284254
1.4375	0.0218706	0.0288706
1.43917	0.021422	0.028422
1.44083	0.0273744	0.0343744
1.4425	0.0206841	0.0276841
1.44417	0.0219185	0.0289185
1.44583	0.0227715	0.0297715
1.4475	0.0214628	0.0284628
1.44917	0.0211449	0.0281449
1.45083	0.0233498	0.0303498
1.4525	0.0218712	0.0288712
1.45417	0.0217069	0.0287069
1.45583	0.0216526	0.0286526
1.4575	0.021691	0.028691
1.45917	0.0254335	0.0324335
1.46083	0.0262371	0.0332371
1.4625	0.0261908	0.0331908
1.46417	0.0249796	0.0319796
1.46583	0.0229075	0.0299075
1.4675	0.0246296	0.0316296
1.46917	0.0225478	0.0295478
1.47083	0.0239234	0.0309234
1.4725	0.0235903	0.0305903
1.47417	0.0244099	0.0314099
1.47583	0.0236159	0.0306159
1.4775	0.0232267	0.0302267
1.47917	0.0246388	0.0316388
1.48083	0.0238234	0.0308234
1.4825	0.0250622	0.0320622
1.48417	0.0232552	0.0302552
1.48583	0.0238215	0.0308215
1.4875	0.0256553	0.0326553
1.48917	0.0240039	0.0310039
1.49083	0.0258971	0.0328971
1.4925	0.0242931	0.0312931
1.49417	0.0245962	0.0315962
1.49583	0.0238228	0.0308228
1.4975	0.026236	0.033236
1.49917	0.0240117	0.0310117
1.50083	0.0265042	0.0335042
1.5025	0.0250704	0.0320704
1.50417	0.0248075	0.0318075
1.50583	0.025583	0.032583
1.5075	0.0264356	0.0334356
1.50917	0.0262018	0.0332018
1.51083	0.0292551	0.0362551
1.5125	0.0290925	0.0360925
1.51417	0.0248813	0.0318813
1.51583	0.0261407	0.0331407
1.5175	0.0259996	0.0329996
1.51917	0.0250052	0.0320052
1.52083	0.0255451	0.0325451
1.5225	0.0260394	0.0330394
1.52417	0.0255257	0.0325257
1.52583	0.0293188	0.0363188
1.5275	0.0266712	0.0336712
1.52917	0.0339465	0.0409465
1.53083	0.0285876	0.0355876
1.5325	0.0265567	0.0335567
1.53417	0.0265625	0.0335625
1.53583	0.0256239	0.0326239
1.5375	0.0263126	0.0333126
1.53917	0.0270253	0.0340253
1.54083	0.0277144	0.0347144
1.5425	0.0288095	0.0358095
1.54417	0.0274992	0.0344992
1.54583	0.027611	0.034611
1.5475	0.0270135	0.0340135
1.54917	0.0274738	0.0344738
1.55083	0.0295293	0.0365293
1.5525	0.0285366	0.0355366
1.55417	0.0282532	0.0352532
1.55583	0.0275418	0.0345418
1.5575	0.027893	0.034893
1.55917	0.0267685	0.0337685
1.56083	0.0287183	0.0357183
1.5625	0.028925	0.035925
1.56417	0.0271708	0.0341708
1.56583	0.0302268	0.0372268
1.5675	0.028921	0.035921
1.56917	0.0285982	0.0355982
1.57083	0.0290425	0.0360425
1.5725	0.0295735	0.0365735
1.57417	0.0291783	0.0361783
1.57583	0.0286858	0.0356858
1.5775	0.0312105	0.0382105
1.57917	0.0306138	0.0376138
1.58083	0.0316236	0.0386236
1.5825	0.0300695	0.0370695
1.58417	0.0290289	0.0360289
1.58583	0.0293372	0.0363372
1.5875	0.0318584	0.0388584
1.58917	0.0296298	0.0366298
1.59083	0.0287944	0.0357944
1.5925	0.0297268	0.0367268
1.59417	0.0303044	0.0373044
1.59583	0.0294369	0.0364369
1.5975	0.0292406	0.0362406
1.59917	0.0296029	0.0366029
1.60083	0.0289302	0.0359302
1.6025	0.029651	0.036651
1.60417	0.0313625	0.0383625
1.60583	0.0300383	0.0370383
1.6075	0.0303193	0.0373193
1.60917	0.0304557	0.0374557
1.61083	0.0338836	0.0408836
1.6125	0.0339678	0.0409678
1.61417	0.0324284	0.0394284
1.61583	0.0298431	0.0368431
1.6175	0.0302856	0.0372856
1.61917	0.0299472	0.0369472
1.62083	0.0302867	0.0372867
1.6225	0.0302146	0.0372146
1.62417	0.0326578	0.0396578
1.62583	0.0314138	0.0384138
1.6275	0.0303899	0.0373899
1.62917	0.0307659	0.0377659
1.63083	0.0326484	0.0396484
1.6325	0.0334614	0.0404614
1.63417	0.033372	0.040372
1.63583	0.0298648	0.0368648
1.6375	0.0300887	0.0370887
1.63917	0.0301375	0.0371375
1.64083	0.0317406	0.0387406
1.6425	0.0317509	0.0387509
1.64417	0.0310704	0.0380704
1.64583	0.0313393	0.0383393
1.6475	0.031144	0.038144
1.64917	0.0326207	0.0396207
1.65083	0.0331728	0.0401728
1.6525	0.0312438	0.0382438
1.65417	0.0318133	0.0388133
1.65583	0.0318175	0.0388175
1.6575	0.0312553	0.0382553
1.65917	0.0309036	0.0379036
1.66083	0.0318094	0.0388094
1.6625	0.0323874	0.0393874
1.66417	0.0337452	0.0407452
1.66583	0.0335179	0.0405179
1.6675	0.0322284	0.0392284
1.66917	0.0324588	0.0394588
1.67083	0.0354669	0.0424669
1.6725	0.0318333	0.0388333
1.67417	0.0320634	0.0390634
1.67583	0.0332771	0.0402771
1.6775	0.0313345	0.0383345
1.67917	0.0335416	0.0405416
1.68083	0.0321223	0.0391223
1.6825	0.0330822	0.0400822
1.68417	0.0329231	0.0399231
1.68583	0.0342262	0.0412262
1.6875	0.0336013	0.0406013
1.68917	0.0333791	0.0403791
1.69083	0.03217	0.03917
1.6925	0.0329697	0.0399697
1.69417	0.0337219	0.0407219
1.69583	0.0327876	0.0397876
1.6975	0.0322799	0.0392799
1.69917	0.0349088	0.0419088
1.70083	0.0323965	0.0393965
1.7025	0.0336676	0.0406676
1.70417	0.0329639	0.0399639
1.70583	0.0331511	0.0401511
1.7075	0.0331034	0.0401034
1.70917	0.0332161	0.0402161
1.71083	0.0340669	0.0410669
1.7125	0.034671	0.041671
1.71417	0.033915	0.040915
1.71583	0.034461	0.041461
1.7175	0.0343844	0.0413844
1.71917	0.035523	0.042523
1.72083	0.0339572	0.0409572
1.7225	0.0337724	0.0407724
1.72417	0.0340849	0.0410849
1.72583	0.0342427	0.0412427
1.7275	0.0340543	0.0410543
1.72917	0.0348328	0.0418328
1.73083	0.0342145	0.0412145
1.7325	0.0352175	0.0422175
1.73417	0.034606	0.041606
1.73583	0.0345184	0.0415184
1.7375	0.034521	0.041521
1.73917	0.0357405	0.0427405
1.74083	0.0364115	0.0434115
1.7425	0.0354502	0.0424502
1.74417	0.0357139	0.0427139
1.74583	0.0350109	0.0420109
1.7475	0.0345301	0.0415301
1.74917	0.0348475	0.0418475
1.75083	0.0351402	0.0421402
1.7525	0.0379082	0.0449082
1.75417	0.0387239	0.0457239
1.75583	0.0374682	0.0444682
1.7575	0.0363695	0.0433695
1.75917	0.0349867	0.0419867
1.76083	0.0353159	0.0423159
1.7625	0.0359528	0.0429528
1.76417	0.0375193	0.0445193
1.76583	0.0372919	0.0442919
1.7675	0.0357758	0.0427758
1.76917	0.0353653	0.0423653
1.77083	0.0352805	0.0422805
1.7725	0.0354474	0.0424474
1.77417	0.0384832	0.0454832
1.77583	0.0372566	0.0442566
1.7775	0.0378013	0.0448013
1.77917	0.0364476	0.0434476
1.78083	0.0367111	0.0437111
1.7825	0.0373591	0.0443591
1.78417	0.0369089	0.0439089
1.78583	0.0359476	0.0429476
1.7875	0.0353553	0.0423553
1.78917	0.0366719	0.0436719
1.79083	0.0366414	0.0436414
1.7925	0.0361834	0.0431834
1.79417	0.0362674	0.0432674
1.79583	0.0369333	0.0439333
1.7975	0.0379018	0.0449018
1.79917	0.0363924	0.0433924
1.80083	0.0357728	0.0427728
1.8025	0.037255	0.044255
1.80417	0.0378438	0.0448438
1.80583	0.0376475	0.0446475
1.8075	0.0362278	0.0432278
1.80917	0.0375438	0.0445438
1.81083	0.0389582	0.0459582
1.8125	0.0373719	0.0443719
1.81417	0.0374984	0.0444984
1.81583	0.0367692	0.0437692
1.8175	0.0375585	0.0445585
1.81917	0.0384121	0.0454121
1.82083	0.0367761	0.0437761
1.8225	0.0361362	0.0431362
1.82417	0.0383768	0.0453768
1.82583	0.0377642	0.0447642
1.8275	0.0377213	0.0447213
1.82917	0.0380843	0.0450843
1.83083	0.0382205	0.0452205
1.8325	0.0388842	0.0458842
1.83417	0.0396528	0.0466528
1.83583	0.0379604	0.0449604
1.8375	0.0383285	0.0453285
1.83917	0.0386297	0.0456297
1.84083	0.0366157	0.0436157
1.8425	0.0400942	0.0470942
1.84417	0.0395933	0.0465933
1.84583	0.0386599	0.0456599
1.8475	0.038347	0.045347
1.84917	0.0379257	0.0449257
1.85083	0.0383463	0.0453463
1.8525	0.0414166	0.0484166
1.85417	0.0381728	0.0451728
1.85583	0.037605	0.044605
1.8575	0.0388119	0.0458119
1.85917	0.0419313	0.0489313
1.86083	0.0428319	0.0498319
1.8625	0.0400858	0.0470858
1.86417	0.0411811	0.0481811
1.86583	0.0394165	0.0464165
1.8675	0.0399031	0.0469031
1.86917	0.03856	0.04556
1.87083	0.0385844	0.0455844
1.8725	0.039277	0.046277
1.87417	0.0395709	0.0465709
1.87583	0.0385894	0.0455894
1.8775	0.0430208	0.0500208
1.87917	0.0395299	0.0465299
1.88083	0.0388092	0.0458092
1.8825	0.0397093	0.0467093
1.88417	0.0391573	0.0461573
1.88583	0.0393999	0.0463999
1.8875	0.0395219	0.0465219
1.88917	0.0396168	0.0466168
1.89083	0.0414528	0.0484528
1.8925	0.0395777	0.0465777
1.89417	0.0399757	0.0469757
1.89583	0.0393953	0.0463953
1.8975	0.0452497	0.0522497
1.89917	0.0399096	0.0469096
1.90083	0.0391107	0.0461107
1.9025	0.0405987	0.0475987
1.90417	0.0408406	0.0478406
1.90583	0.0404009	0.0474009
1.9075	0.0400424	0.0470424
1.90917	0.0405651	0.0475651
1.91083	0.0417809	0.0487809
1.9125	0.0399346	0.0469346
1.91417	0.0421627	0.0491627
1.91583	0.0438402	0.0508402
1.9175	0.0409099	0.0479099
1.91917	0.039994	0.046994
1.92083	0.0417375	0.0487375
1.9225	0.0404389	0.0474389
1.92417	0.0408408	0.0478408
1.92583	0.0437605	0.0507605
1.9275	0.0456878	0.0526878
1.92917	0.0435736	0.0505736
1.93083	0.0415485	0.0485485
1.9325	0.0395306	0.0465306
1.93417	0.0405308	0.0475308
1.93583	0.0408726	0.0478726
1.9375	0.0414943	0.0484943
1.93917	0.0409828	0.0479828
1.94083	0.0405448	0.0475448
1.9425	0.0413561	0.0483561
1.94417	0.0417909	0.0487909
1.94583	0.0423056	0.0493056
1.9475	0.0418325	0.0488325
1.94917	0.043332	0.050332
1.95083	0.0423901	0.0493901
1.9525	0.0405418	0.0475418
1.95417	0.0425423	0.0495423
1.95583	0.0417695	0.0487695
1.9575	0.0409963	0.0479963
1.95917	0.0411342	0.0481342
1.96083	0.0421412	0.0491412
1.9625	0.0427116	0.0497116
1.96417	0.041636	0.048636
1.96583	0.0429245	0.0499245
1.9675	0.0440787	0.0510787
1.96917	0.0419986	0.0489986
1.97083	0.0422996	0.0492996
1.9725	0.0421323	0.0491323
1.97417	0.0415811	0.0485811
1.97583	0.0422968	0.0492968
1.9775	0.0424636	0.0494636
1.97917	0.0424928	0.0494928
1.98083	0.0437547	0.0507547
1.9825	0.041414	0.048414
1.98417	0.0417582	0.0487582
1.98583	0.0412082	0.0482082
1.9875	0.0432866	0.0502866
1.98917	0.0451011	0.0521011
1.99083	0.0445932	0.0515932
1.9925	0.0448612	0.0518612
1.99417	0.0444412	0.0514412
1.99583	0.0410757	0.0480757
1.9975	0.0419239	0.0489239
1.99917	0.0425271	0.0495271
2.00083	0.0438171	0.0508171
2.0025	0.0442118	0.0512118
2.00417	0.0437903	0.0507903
2.00583	0.0420813	0.0490813
2.0075	0.0441095	0.0511095
2.00917	0.0432818	0.0502818
2.01083	0.0423786	0.0493786
2.0125	0.0448771	0.0518771
2.01417	0.0443883	0.0513883
2.01583	0.0438108	0.0508108
2.0175	0.0438433	0.0508433
2.01917	0.0428198	0.0498198
2.02083	0.0440291	0.0510291
2.0225	0.042852	0.049852
2.02417	0.0441835	0.0511835
2.02583	0.0434045	0.0504045
2.0275	0.0433455	0.0503455
2.02917	0.0426676	0.0496676
2.03083	0.042709	0.049709
2.0325	0.0418238	0.0488238
2.03417	0.04296	0.04996
2.03583	0.0444658	0.0514658
2.0375	0.0437489	0.0507489
2.03917	0.045374	0.052374
2.04083	0.0433411	0.0503411
2.0425	0.0438691	0.0508691
2.04417	0.043486	0.050486
2.04583	0.0431243	0.0501243
2.0475	0.044498	0.051498
2.04917	0.0428273	0.0498273
2.05083	0.04407	0.05107
2.0525	0.0432476	0.0502476
2.05417	0.0432216	0.0502216
2.05583	0.0440946	0.0510946
2.0575	0.0436297	0.0506297
2.05917	0.0441884	0.0511884
2.06083	0.0433475	0.0503475
2.0625	0.0429003	0.0499003
2.06417	0.043326	0.050326
2.06583	0.0435836	0.0505836
2.0675	0.0449234	0.0519234
2.06917	0.0445847	0.0515847
2.07083	0.0428576	0.0498576
2.0725	0.0435475	0.0505475
2.07417	0.0445879	0.0515879
2.07583	0.0446099	0.0516099
2.0775	0.0448761	0.0518761
2.07917	0.0439717	0.0509717
2.08083	0.0456572	0.0526572
2.0825	0.0439541	0.0509541
2.08417	0.0442573	0.0512573
2.08583	0.0441041	0.0511041
2.0875	0.0430435	0.0500435
2.08917	0.044987	0.051987
2.09083	0.0454851	0.0524851
2.0925	0.0449604	0.0519604
2.09417	0.0448242	0.0518242
2.09583	0.0444074	0.0514074
2.0975	0.0457585	0.0527585
2.09917	0.0453591	0.0523591
2.10083	0.0442565	0.0512565
2.1025	0.0441889	0.0511889
2.10417	0.0442801	0.0512801
2.10583	0.0442708	0.0512708
2.1075	0.0442482	0.0512482
2.10917	0.0484561	0.0554561
2.11083	0.0452557	0.0522557
2.1125	0.045067	0.052067
2.11417	0.0441541	0.0511541
2.11583	0.0447467	0.0517467
2.1175	0.0462414	0.0532414
2.11917	0.0495032	0.0565032
2.12083	0.0486407	0.0556407
2.1225	0.0497646	0.0567646
2.12417	0.0444493	0.0514493
2.12583	0.0432396	0.0502396
2.1275	0.0440953	0.0510953
2.12917	0.0445221	0.0515221
2.13083	0.044708	0.051708
2.1325	0.0467299	0.0537299
2.13417	0.0455513	0.0525513
2.13583	0.0449422	0.0519422
2.1375	0.0472479	0.0542479
2.13917	0.047789	0.054789
2.14083	0.048322	0.055322
2.1425	0.0447831	0.0517831
2.14417	0.046374	0.053374
2.14583	0.0471398	0.0541398
2.1475	0.0466782	0.0536782
2.14917	0.0450871	0.0520871
2.15083	0.0458369	0.0528369
2.1525	0.0516062	0.0586062
2.15417	0.0483146	0.0553146
2.15583	0.0451106	0.0521106
2.1575	0.0448641	0.0518641
2.15917	0.0455135	0.0525135
2.16083	0.0449773	0.0519773
2.1625	0.0481465	0.0551465
2.16417	0.0448346	0.0518346
2.16583	0.0487545	0.0557545
2.1675	0.0467499	0.0537499
2.16917	0.0458207	0.0528207
2.17083	0.0474926	0.0544926
2.1725	0.0511361	0.0581361
2.17417	0.0508996	0.0578996
2.17583	0.0469785	0.0539785
2.1775	0.047479	0.054479
2.17917	0.0482326	0.0552326
2.18083	0.0486149	0.0556149
2.1825	0.0467409	0.0537409
2.18417	0.0464578	0.0534578
2.18583	0.0468456	0.0538456
2.1875	0.0463821	0.0533821
2.18917	0.0477727	0.0547727
2.19083	0.0485072	0.0555072
2.1925	0.04675	0.05375
2.19417	0.0479164	0.0549164
2.19583	0.0481394	0.0551394
2.1975	0.0476609	0.0546609
2.19917	0.0496885	0.0566885
2.20083	0.0461758	0.0531758
2.2025	0.0464827	0.0534827
2.20417	0.047365	0.054365
2.20583	0.0457463	0.0527463
2.2075	0.0465963	0.0535963
2.20917	0.0469406	0.0539406
2.21083	0.0492574	0.0562574
2.2125	0.0495531	0.0565531
2.21417	0.0466326	0.0536326
2.21583	0.047559	0.054559
2.2175	0.0480446	0.0550446
2.21917	0.0486336	0.0556336
2.22083	0.0481267	0.0551267
2.2225	0.0459873	0.0529873
2.22417	0.0472927	0.0542927
2.22583	0.0471331	0.0541331
2.2275	0.0471097	0.0541097
2.22917	0.0472504	0.0542504
2.23083	0.0479246	0.0549246
2.2325	0.0468369	0.0538369
2.23417	0.0481714	0.0551714
2.23583	0.0488054	0.0558054
2.2375	0.0478595	0.0548595
2.23917	0.0466759	0.0536759
2.24083	0.0488915	0.0558915
2.2425	0.0487946	0.0557946
2.24417	0.047952	0.054952
2.24583	0.0468451	0.0538451
2.2475	0.0466692	0.0536692
2.24917	0.0472377	0.0542377
2.25083	0.0471941	0.0541941
2.2525	0.0467124	0.0537124
2.25417	0.0473161	0.0543161
2.25583	0.0478745	0.0548745
2.2575	0.047174	0.054174
2.25917	0.0475669	0.0545669
2.26083	0.0480879	0.0550879
2.2625	0.0475738	0.0545738
2.26417	0.0490058	0.0560058
2.26583	0.0470364	0.0540364
2.2675	0.0485968	0.0555968
2.26917	0.0483801	0.0553801
2.27083	0.0498646	0.0568646
2.2725	0.0474558	0.0544558
2.27417	0.0471023	0.0541023
2.27583	0.0470107	0.0540107
2.2775	0.047977	0.054977
2.27917	0.0477821	0.0547821
2.28083	0.0470328	0.0540328
2.2825	0.0483906	0.0553906
2.28417	0.0488233	0.0558233
2.28583	0.048281	0.055281
2.2875	0.0479423	0.0549423
2.28917	0.0484137	0.0554137
2.29083	0.048226	0.055226
2.2925	0.0487454	0.0557454
2.29417	0.048773	0.055773
2.29583	0.0494682	0.0564682
2.2975	0.0474766	0.0544766
2.29917	0.0484479	0.0554479
2.30083	0.0487595	0.0557595
2.3025	0.0494995	0.0564995
2.30417	0.0491927	0.0561927
2.30583	0.0495679	0.0565679
2.3075	0.0499212	0.0569212
2.30917	0.0488752	0.0558752
2.31083	0.0476438	0.0546438
2.3125	0.0501841	0.0571841
2.31417	0.0502505	0.0572505
2.31583	0.0491056	0.0561056
2.3175	0.0511175	0.0581175
2.31917	0.0486484	0.0556484
2.32083	0.0483964	0.0553964
2.3225	0.0486085	0.0556085
2.32417	0.0487235	0.0557235
2.32583	0.0488427	0.0558427
2.3275	0.0482103	0.0552103
2.32917	0.0500858	0.0570858
2.33083	0.0496689	0.0566689
2.3325	0.0509373	0.0579373
2.33417	0.0516724	0.0586724
2.33583	0.0498048	0.0568048
2.3375	0.0488508	0.0558508
2.33917	0.0504517	0.0574517
2.34083	0.050126	0.057126
2.3425	0.0495266	0.0565266
2.34417	0.0494841	0.0564841
2.34583	0.048319	0.055319
2.3475	0.0486992	0.0556992
2.34917	0.0489598	0.0559598
2.35083	0.0490043	0.0560043
2.3525	0.0489656	0.0559656
2.35417	0.0490097	0.0560097
2.35583	0.0488975	0.0558975
2.3575	0.0488993	0.0558993
2.35917	0.0502501	0.0572501
2.36083	0.0507033	0.0577033
2.3625	0.0497357	0.0567357
2.36417	0.0478941	0.0548941
2.36583	0.0481444	0.0551444
2.3675	0.0496732	0.0566732
2.36917	0.0500515	0.0570515
2.37083	0.0495344	0.0565344
2.3725	0.0497383	0.0567383
2.37417	0.0488995	0.0558995
2.37583	0.0504432	0.0574432
2.3775	0.0489541	0.0559541
2.37917	0.0495799	0.0565799
2.38083	0.0491355	0.0561355
2.3825	0.0495979	0.0565979
2.38417	0.0494803	0.0564803
2.38583	0.049987	0.056987
2.3875	0.0506101	0.0576101
2.38917	0.0498629	0.0568629
2.39083	0.0506778	0.0576778
2.3925	0.0508929	0.0578929
2.39417	0.0494958	0.0564958
2.39583	0.0493655	0.0563655
2.3975	0.0507408	0.0577408
2.39917	0.0522568	0.0592568
2.40083	0.0508994	0.0578994
2.4025	0.0494935	0.0564935
2.40417	0.0506474	0.0576474
2.40583	0.0502543	0.0572543
2.4075	0.0514396	0.0584396
2.40917	0.0508372	0.0578372
2.41083	0.0512388	0.0582388
2.4125	0.051036	0.058036
2.41417	0.051214	0.058214
2.41583	0.0498924	0.0568924
2.4175	0.0501063	0.0571063
2.41917	0.0505114	0.0575114
2.42083	0.0510402	0.0580402
2.4225	0.0497313	0.0567313
2.42417	0.0505823	0.0575823
2.42583	0.051414	0.058414
2.4275	0.0502251	0.0572251
2.42917	0.0508474	0.0578474
2.43083	0.0505271	0.0575271
2.4325	0.0523748	0.0593748
2.43417	0.0502162	0.0572162
2.43583	0.0500464	0.0570464
2.4375	0.0507412	0.0577412
2.43917	0.0509679	0.0579679
2.44083	0.051992	0.058992
2.4425	0.0519402	0.0589402
2.44417	0.0562275	0.0632275
2.44583	0.0518262	0.0588262
2.4475	0.0507018	0.0577018
2.44917	0.0516918	0.0586918
2.45083	0.051584	0.058584
2.4525	0.0509998	0.0579998
2.45417	0.051199	0.058199
2.45583	0.0504303	0.0574303
2.4575	0.051027	0.058027
2.45917	0.0501987	0.0571987
2.46083	0.0514616	0.0584616
2.4625	0.0516079	0.0586079
2.46417	0.0513408	0.0583408
2.46583	0.0515156	0.0585156
2.4675	0.0512267	0.0582267
2.46917	0.0521121	0.0591121
2.47083	0.0518838	0.0588838
2.4725	0.0506852	0.0576852
2.47417	0.050434	0.057434
2.47583	0.0506756	0.0576756
2.4775	0.0507122	0.0577122
2.47917	0.051909	0.058909
2.48083	0.0508921	0.0578921
2.4825	0.0509393	0.0579393
2.48417	0.0503486	0.0573486
2.48583	0.0517709	0.0587709
2.4875	0.053509	0.060509
2.48917	0.0511047	0.0581047
2.49083	0.0514473	0.0584473
2.4925	0.0520166	0.0590166
2.49417	0.0528156	0.0598156
2.49583	0.0526611	0.0596611
2.4975	0.0517634	0.0587634
2.49917	0.0523539	0.0593539
2.50083	0.0517097	0.0587097
2.5025	0.0512827	0.0582827
2.50417	0.0523525	0.0593525
2.50583	0.0519054	0.0589054
2.5075	0.05266	0.05966
2.50917	0.0540352	0.0610352
2.51083	0.0520178	0.0590178
2.5125	0.0515966	0.0585966
2.51417	0.0516152	0.0586152
2.51583	0.0512448	0.0582448
2.5175	0.0519364	0.0589364
2.51917	0.0521034	0.0591034
2.52083	0.0532495	0.0602495
2.5225	0.0527455	0.0597455
2.52417	0.053147	0.060147
2.52583	0.0520049	0.0590049
2.5275	0.0518122	0.0588122
2.52917	0.0504788	0.0574788
2.53083	0.053088	0.060088
2.5325	0.0520386	0.0590386
2.53417	0.0514135	0.0584135
2.53583	0.0525188	0.0595188
2.5375	0.0522993	0.0592993
2.53917	0.0535231	0.0605231
2.54083	0.0536217	0.0606217
2.5425	0.0518206	0.0588206
2.54417	0.0521586	0.0591586
2.54583	0.0522358	0.0592358
2.5475	0.0525982	0.0595982
2.54917	0.0520356	0.0590356
2.55083	0.0527006	0.0597006
2.5525	0.0529832	0.0599832
2.55417	0.0602741	0.0672741
2.55583	0.0538871	0.0608871
2.5575	0.0512281	0.0582281
2.55917	0.0520282	0.0590282
2.56083	0.0526578	0.0596578
2.5625	0.0528402	0.0598402
2.56417	0.0521264	0.0591264
2.56583	0.0553372	0.0623372
2.5675	0.052371	0.059371
2.56917	0.0529311	0.0599311
2.57083	0.0544273	0.0614273
2.5725	0.0537843	0.0607843
2.57417	0.0528363	0.0598363
2.57583	0.0526486	0.0596486
2.5775	0.0524631	0.0594631
2.57917	0.052239	0.059239
2.58083	0.0532527	0.0602527
2.5825	0.0543271	0.0613271
2.58417	0.0536532	0.0606532
2.58583	0.0528466	0.0598466
2.5875	0.0539074	0.0609074
2.58917	0.0532114	0.0602114
2.59083	0.0526861	0.0596861
2.5925	0.0532563	0.0602563
2.59417	0.0553354	0.0623354
2.59583	0.0563961	0.0633961
2.5975	0.054208	0.061208
2.59917	0.0544534	0.0614534
2.60083	0.0521249	0.0591249
2.6025	0.0533508	0.0603508
2.60417	0.052914	0.059914
2.60583	0.0525968	0.0595968
2.6075	0.0550557	0.0620557
2.60917	0.0538819	0.0608819
2.61083	0.053021	0.060021
2.6125	0.0540765	0.0610765
2.61417	0.0543394	0.0613394
2.61583	0.0534539	0.0604539
2.6175	0.0532409	0.0602409
2.61917	0.0532867	0.0602867
2.62083	0.0534511	0.0604511
2.6225	0.0543093	0.0613093
2.62417	0.0533517	0.0603517
2.62583	0.0544977	0.0614977
2.6275	0.0532937	0.0602937
2.62917	0.053137	0.060137
2.63083	0.0543512	0.0613512
2.6325	0.055159	0.062159
2.63417	0.0536196	0.0606196
2.63583	0.053987	0.060987
2.6375	0.0554055	0.0624055
2.63917	0.0522961	0.0592961
2.64083	0.0526488	0.0596488
2.6425	0.0537078	0.0607078
2.64417	0.0537267	0.0607267
2.64583	0.0528337	0.0598337
2.6475	0.0533517	0.0603517
2.64917	0.0535357	0.0605357
2.65083	0.0531804	0.0601804
2.6525	0.0547009	0.0617009
2.65417	0.0536412	0.0606412
2.65583	0.0533127	0.0603127
2.6575	0.0543044	0.0613044
2.65917	0.0550098	0.0620098
2.66083	0.0536171	0.0606171
2.6625	0.0535844	0.0605844
2.66417	0.0554243	0.0624243
2.66583	0.0576409	0.0646409
2.6675	0.0541979	0.0611979
2.66917	0.0548447	0.0618447
2.67083	0.0551604	0.0621604
2.6725	0.0534914	0.0604914
2.67417	0.0535979	0.0605979
2.67583	0.0555512	0.0625512
2.6775	0.0555203	0.0625203
2.67917	0.0541885	0.0611885
2.68083	0.0538493	0.0608493
2.6825	0.0544536	0.0614536
2.68417	0.0553355	0.0623355
2.68583	0.0543496	0.0613496
2.6875	0.0548829	0.0618829
2.68917	0.0547297	0.0617297
2.69083	0.055376	0.062376
2.6925	0.0548089	0.0618089
2.69417	0.0545403	0.0615403
2.69583	0.0542772	0.0612772
2.6975	0.0542297	0.0612297
2.69917	0.0546721	0.0616721
2.70083	0.0549329	0.0619329
2.7025	0.0544694	0.0614694
2.70417	0.0550235	0.0620235
2.70583	0.0547657	0.0617657
2.7075	0.0546085	0.0616085
2.70917	0.0554309	0.0624309
2.71083	0.0547018	0.0617018
2.7125	0.0541578	0.0611578
2.71417	0.0543551	0.0613551
2.71583	0.0543387	0.0613387
2.7175	0.0546786	0.0616786
2.71917	0.0541834	0.0611834
2.72083	0.06035	0.06735
2.7225	0.0558912	0.0628912
2.72417	0.0558796	0.0628796
2.72583	0.0556972	0.0626972
2.7275	0.0562102	0.0632102
2.72917	0.0547259	0.0617259
2.73083	0.0564099	0.0634099
2.7325	0.0569252	0.0639252
2.73417	0.054967	0.061967
2.73583	0.0563298	0.0633298
2.7375	0.0569362	0.0639362
2.73917	0.0555647	0.0625647
2.74083	0.0554174	0.0624174
2.7425	0.0556542	0.0626542
2.74417	0.0551066	0.0621066
2.74583	0.0564748	0.0634748
2.7475	0.0553806	0.0623806
2.74917	0.0550057	0.0620057
2.75083	0.0554696	0.0624696
2.7525	0.0543047	0.0613047
2.75417	0.056491	0.063491
2.75583	0.0566704	0.0636704
2.7575	0.0594923	0.0664923
2.75917	0.0567356	0.0637356
2.76083	0.0553307	0.0623307
2.7625	0.0560727	0.0630727
2.76417	0.0554757	0.0624757
2.76583	0.0562186	0.0632186
2.7675	0.0546868	0.0616868
2.76917	0.0551717	0.0621717
2.77083	0.0571011	0.0641011
2.7725	0.0561704	0.0631704
2.77417	0.0553918	0.0623918
2.77583	0.054933	0.061933
2.7775	0.0563947	0.0633947
2.77917	0.0565716	0.0635716
2.78083	0.0551229	0.0621229
2.7825	0.0567759	0.0637759
2.78417	0.0559161	0.0629161
2.78583	0.0557433	0.0627433
2.7875	0.0545425	0.0615425
2.78917	0.0566445	0.0636445
2.79083	0.0558564	0.0628564
2.7925	0.0558807	0.0628807
2.79417	0.055597	0.062597
2.79583	0.054719	0.061719
2.7975	0.0558271	0.0628271
2.79917	0.0557173	0.0627173
2.80083	0.0559202	0.0629202
2.8025	0.0555357	0.0625357
2.80417	0.055717	0.062717
2.80583	0.0561405	0.0631405
2.8075	0.056765	0.063765
2.80917	0.055225	0.062225
2.81083	0.0551807	0.0621807
2.8125	0.0558829	0.0628829
2.81417	0.0561194	0.0631194
2.81583	0.0548522	0.0618522
2.8175	0.055955	0.062955
2.81917	0.0556837	0.0626837
2.82083	0.056408	0.063408
2.8225	0.0573743	0.0643743
2.82417	0.0561307	0.0631307
2.82583	0.0567439	0.0637439
2.8275	0.0567279	0.0637279
2.82917	0.055569	0.062569
2.83083	0.0561699	0.0631699
2.8325	0.0568053	0.0638053
2.83417	0.0571747	0.0641747
2.83583	0.0589756	0.0659756
2.8375	0.0567648	0.0637648
2.83917	0.0553153	0.0623153
2.84083	0.0575597	0.0645597
2.8425	0.0595346	0.0665346
2.84417	0.0566259	0.0636259
2.84583	0.0558505	0.0628505
2.8475	0.0570105	0.0640105
2.84917	0.0582819	0.0652819
2.85083	0.0564706	0.0634706
2.8525	0.0569278	0.0639278
2.85417	0.057833	0.064833
2.85583	0.0571957	0.0641957
2.8575	0.0557808	0.0627808
2.85917	0.0576985	0.0646985
2.86083	0.0564112	0.0634112
2.8625	0.0570622	0.0640622
2.86417	0.0577682	0.0647682
2.86583	0.0575562	0.0645562
2.8675	0.0587106	0.0657106
2.86917	0.0566943	0.0636943
2.87083	0.0579723	0.0649723
2.8725	0.0595678	0.0665678
2.87417	0.0594441	0.0664441
2.87583	0.0568895	0.0638895
2.8775	0.057518	0.064518
2.87917	0.0593153	0.0663153
2.88083	0.0571965	0.0641965
2.8825	0.0577055	0.0647055
2.88417	0.0579526	0.0649526
2.88583	0.0566229	0.0636229
2.8875	0.0573097	0.0643097
2.88917	0.0586606	0.0656606
2.89083	0.0574858	0.0644858
2.8925	0.0577151	0.0647151
2.89417	0.0565026	0.0635026
2.89583	0.057373	0.064373
2.8975	0.0568966	0.0638966
2.89917	0.0572646	0.0642646
2.90083	0.057708	0.064708
2.9025	0.0585764	0.0655764
2.90417	0.0588744	0.0658744
2.90583	0.0578797	0.0648797
2.9075	0.0573735	0.0643735
2.90917	0.0578549	0.0648549
2.91083	0.0576319	0.0646319
2.9125	0.0583295	0.0653295
2.91417	0.0580427	0.0650427
2.91583	0.0595131	0.0665131
2.9175	0.057587	0.064587
2.91917	0.0573485	0.0643485
2.92083	0.0580316	0.0650316
2.9225	0.0587401	0.0657401
2.92417	0.0593399	0.0663399
2.92583	0.0591744	0.0661744
2.9275	0.0577505	0.0647505
2.92917	0.0577071	0.0647071
2.93083	0.0567324	0.0637324
2.9325	0.0562553	0.0632553
2.93417	0.0590172	0.0660172
2.93583	0.0581079	0.0651079
2.9375	0.0573811	0.0643811
2.93917	0.0573706	0.0643706
2.94083	0.0595001	0.0665001
2.9425	0.0591767	0.0661767
2.94417	0.0579682	0.0649682
2.94583	0.0601215	0.0671215
2.9475	0.0584593	0.0654593
2.94917	0.0586044	0.0656044
2.95083	0.0603536	0.0673536
2.9525	0.0575715	0.0645715
2.95417	0.0567996	0.0637996
2.95583	0.057362	0.064362
2.9575	0.0577041	0.0647041
2.95917	0.0586553	0.0656553
2.96083	0.057644	0.064644
2.9625	0.0573965	0.0643965
2.96417	0.059538	0.066538
2.96583	0.0581725	0.0651725
2.9675	0.0571155	0.0641155
2.96917	0.0591005	0.0661005
2.97083	0.0580498	0.0650498
2.9725	0.0593837	0.0663837
2.97417	0.0592982	0.0662982
2.97583	0.0586469	0.0656469
2.9775	0.0590631	0.0660631
2.97917	0.0581904	0.0651904
2.98083	0.0598813	0.0668813
2.9825	0.0574885	0.0644885
2.98417	0.0593638	0.0663638
2.98583	0.0588226	0.0658226
2.9875	0.0578554	0.0648554
2.98917	0.0578291	0.0648291
2.99083	0.0595376	0.0665376
2.9925	0.0588361	0.0658361
2.99417	0.058371	0.065371
2.99583	0.0585902	0.0655902
2.9975	0.0576051	0.0646051
2.99917	0.0578918	0.0648918
3.00083	0.0585699	0.0655699
3.0025	0.058631	0.065631
3.00417	0.0576446	0.0646446
3.00583	0.058707	0.065707
3.0075	0.0645943	0.0715943
3.00917	0.0584196	0.0654196
3.01083	0.0585404	0.0655404
3.0125	0.0587504	0.0657504
3.01417	0.0606969	0.0676969
3.01583	0.0590195	0.0660195
3.0175	0.058352	0.065352
3.01917	0.0584936	0.0654936
3.02083	0.0582996	0.0652996
3.0225	0.0586769	0.0656769
3.02417	0.0596469	0.0666469
3.02583	0.0586859	0.0656859
3.0275	0.0609332	0.0679332
3.02917	0.0594734	0.0664734
3.03083	0.0590648	0.0660648
3.0325	0.0583538	0.0653538
3.03417	0.0593414	0.0663414
3.03583	0.0587117	0.0657117
3.0375	0.05925	0.06625
3.03917	0.0603404	0.0673404
3.04083	0.0584272	0.0654272
3.0425	0.058596	0.065596
3.04417	0.0594322	0.0664322
3.04583	0.0595074	0.0665074
3.0475	0.0603543	0.0673543
3.04917	0.0583225	0.0653225
3.05083	0.0592619	0.0662619
3.0525	0.0588155	0.0658155
3.05417	0.0591315	0.0661315
3.05583	0.0588635	0.0658635
3.0575	0.0606469	0.0676469
3.05917	0.0595055	0.0665055
3.06083	0.0588878	0.0658878
3.0625	0.0596389	0.0666389
3.06417	0.0607739	0.0677739
3.06583	0.0672617	0.0742617
3.0675	0.0601334	0.0671334
3.06917	0.0587476	0.0657476
3.07083	0.0585962	0.0655962
3.0725	0.0592903	0.0662903
3.07417	0.0595183	0.0665183
3.07583	0.059733	0.066733
3.0775	0.0591772	0.0661772
3.07917	0.0593082	0.0663082
3.08083	0.0590038	0.0660038
3.0825	0.0634557	0.0704557
3.08417	0.0603211	0.0673211
3.08583	0.0595631	0.0665631
3.0875	0.0602349	0.0672349
3.08917	0.0603042	0.0673042
3.09083	0.0601559	0.0671559
3.0925	0.0623688	0.0693688
3.09417	0.0599314	0.0669314
3.09583	0.0593049	0.0663049
3.0975	0.0599672	0.0669672
3.09917	0.0581031	0.0651031
3.10083	0.0594336	0.0664336
3.1025	0.0592273	0.0662273
3.10417	0.0595358	0.0665358
3.10583	0.0592687	0.0662687
3.1075	0.0593727	0.0663727
3.10917	0.0601667	0.0671667
3.11083	0.0598062	0.0668062
3.1125	0.060366	0.067366
3.11417	0.0627293	0.0697293
3.11583	0.0594925	0.0664925
3.1175	0.0619797	0.0689797
3.11917	0.0617656	0.0687656
3.12083	0.0617132	0.0687132
3.1225	0.059643	0.066643
3.12417	0.0597684	0.0667684
3.12583	0.0590052	0.0660052
3.1275	0.0593174	0.0663174
3.12917	0.0598018	0.0668018
3.13083	0.0601908	0.0671908
3.1325	0.0605865	0.0675865
3.13417	0.0597306	0.0667306
3.13583	0.0603653	0.0673653
3.1375	0.0627768	0.0697768
3.13917	0.0617858	0.0687858
3.14083	0.0604554	0.0674554
3.1425	0.0591996	0.0661996
3.14417	0.0610609	0.0680609
3.14583	0.0599872	0.0669872
3.1475	0.0618551	0.0688551
3.14917	0.0609109	0.0679109
3.15083	0.059485	0.066485
3.1525	0.0602527	0.0672527
3.15417	0.0606484	0.0676484
3.15583	0.061419	0.068419
3.1575	0.0593193	0.0663193
3.15917	0.0593217	0.0663217
3.16083	0.0597496	0.0667496
3.1625	0.0600214	0.0670214
3.16417	0.0603417	0.0673417
3.16583	0.0599464	0.0669464
3.1675	0.0601052	0.0671052
3.16917	0.0595262	0.0665262
3.17083	0.0599948	0.0669948
3.1725	0.0610777	0.0680777
3.17417	0.0604671	0.0674671
3.17583	0.0617731	0.0687731
3.1775	0.0617996	0.0687996
3.17917	0.0601602	0.0671602
3.18083	0.0610784	0.0680784
3.1825	0.059866	0.066866
3.18417	0.0603804	0.0673804
3.18583	0.0641229	0.0711229
3.1875	0.0628318	0.0698318
3.18917	0.0605319	0.0675319
3.19083	0.06137	0.06837
3.1925	0.0614042	0.0684042
3.19417	0.0632753	0.0702753
3.19583	0.0613362	0.0683362
3.1975	0.0612945	0.0682945
3.19917	0.0601978	0.0671978
3.20083	0.0611459	0.0681459
3.2025	0.060483	0.067483
3.20417	0.0611184	0.0681184
3.20583	0.061982	0.068982
3.2075	0.0622371	0.0692371
3.20917	0.0611649	0.0681649
3.21083	0.0619385	0.0689385
3.2125	0.0614676	0.0684676
3.21417	0.0603615	0.0673615
3.21583	0.0612562	0.0682562
3.2175	0.0637703	0.0707703
3.21917	0.0601381	0.0671381
3.22083	0.061685	0.068685
3.2225	0.0635694	0.0705694
3.22417	0.0610687	0.0680687
3.22583	0.0605592	0.0675592
3.2275	0.0610656	0.0680656
3.22917	0.060848	0.067848
3.23083	0.0616118	0.0686118
3.2325	0.0641297	0.0711297
3.23417	0.0654955	0.0724955
3.23583	0.0623704	0.0693704
3.2375	0.0621018	0.0691018
3.23917	0.061342	0.068342
3.24083	0.0616936	0.0686936
3.2425	0.0618373	0.0688373
3.24417	0.0627753	0.0697753
3.24583	0.061448	0.068448
3.2475	0.0610177	0.0680177
3.24917	0.0620202	0.0690202
3.25083	0.0614401	0.0684401
3.2525	0.062017	0.069017
3.25417	0.0610079	0.0680079
3.25583	0.063487	0.070487
3.2575	0.0694989	0.0764989
3.25917	0.0625648	0.0695648
3.26083	0.0613683	0.0683683
3.2625	0.0614164	0.0684164
3.26417	0.0598608	0.0668608
3.26583	0.0618885	0.0688885
3.2675	0.0611864	0.0681864
3.26917	0.061146	0.068146
3.27083	0.0610739	0.0680739
3.2725	0.0619908	0.0689908
3.27417	0.0606348	0.0676348
3.27583	0.0622961	0.0692961
3.2775	0.0617137	0.0687137
3.27917	0.0609181	0.0679181
3.28083	0.0611852	0.0681852
3.2825	0.0614451	0.0684451
3.28417	0.0616525	0.0686525
3.28583	0.0621757	0.0691757
3.2875	0.0627972	0.0697972
3.28917	0.0623346	0.0693346
3.29083	0.060929	0.067929
3.2925	0.0623459	0.0693459
3.29417	0.0614191	0.0684191
3.29583	0.0623003	0.0693003
3.2975	0.0615292	0.0685292
3.29917	0.0621518	0.0691518
3.30083	0.0642324	0.0712324
3.3025	0.0615134	0.0685134
3.30417	0.0618191	0.0688191
3.30583	0.0624511	0.0694511
3.3075	0.061812	0.068812
3.30917	0.0617074	0.0687074
3.31083	0.0622708	0.0692708
3.3125	0.0616818	0.0686818
3.31417	0.0619179	0.0689179
3.31583	0.0618945	0.0688945
3.3175	0.0619326	0.0689326
3.31917	0.0633213	0.0703213
3.32083	0.0625353	0.0695353
3.3225	0.0625225	0.0695225
3.32417	0.0623177	0.0693177
3.32583	0.0630618	0.0700618
3.3275	0.0629073	0.0699073
3.32917	0.0638615	0.0708615
3.33083	0.0638594	0.0708594
3.3325	0.0623962	0.0693962
3.33417	0.0623856	0.0693856
3.33583	0.0625466	0.0695466
3.3375	0.0624779	0.0694779
[truncated: 1,176 more rows]

## Sheet: Supplementary Fig. 1j
Supplementary Fig. 1j		cyt c oxidase activity of tripartite CIII2CIV
t (min)	A550 (AU)
0.000833333	-6.28466e-05
0.0025	0.000286031
0.00416667	0.000371079
0.00583333	0.00110401
0.0075	0.000998637
0.00916667	0.00132082
0.0108333	0.000942832
0.0125	0.00123019
0.0141667	0.0014263
0.0158333	0.0011459
0.0175	0.000627359
0.0191667	0.00110264
0.0208333	0.00148573
0.0225	0.000558097
0.0241667	0.000846934
0.0258333	0.000780594
0.0275	0.00154958
0.0291667	0.00143105
0.0308333	0.000343954
0.0325	0.000926852
0.0341667	0.000318773
0.0358333	0.00168879
0.0375	0.00142469
0.0391667	0.00188829
0.0408333	0.000600348
0.0425	0.00078202
0.0441667	0.00116861
0.0458333	0.00105341
0.0475	0.00100344
0.0491667	0.000609421
0.0508333	0.000794182
0.0525	0.00181407
0.0541667	0.00149497
0.0558333	0.00167141
0.0575	0.000451686
0.0591667	0.00134084
0.0608333	0.000185772
0.0625	1.24772e-05
0.0641667	0.000758603
0.0658333	0.000776315
0.0675	0.000911832
0.0691667	0.00171275
0.0708333	0.00145261
0.0725	0.00126793
0.0741667	0.00183512
0.0758333	0.000804167
0.0775	0.000123053
0.0791667	4.18079e-05
0.0808333	0.000869551
0.0825	0.000778623
0.0841667	0.000769935
0.0858333	0.00049657
0.0875	0.00174087
0.0891667	0.00145201
0.0908333	0.000534071
0.0925	0.00113646
0.0941667	0.00189076
0.0958333	0.00206345
0.0975	0.00123893
0.0991667	0.000777871
0.100833	0.00147141
0.1025	0.000868151
0.104167	0.000654735
0.105833	0.00068735
0.1075	0.00126417
0.109167	0.00085085
0.110833	-0.000165535
0.1125	0.000522149
0.114167	0.000390743
0.115833	0.00095832
0.1175	0.000955596
0.119167	-0.000456906
0.120833	0.000661476
0.1225	0.000420669
0.124167	0.00108702
0.125833	0.000451038
0.1275	0.00040248
0.129167	-0.000129307
0.130833	0.000252436
0.1325	0.00171933
0.134167	0.000201491
0.135833	0.00171972
0.1375	0.00148877
0.139167	0.000921767
0.140833	0.00113775
0.1425	0.000102495
0.144167	0.000187066
0.145833	0.000614527
0.1475	0.000807279
0.149167	0.000788607
0.150833	0.000451686
0.1525	0.00132762
0.154167	0.000135146
0.155833	0.000299915
0.1575	0.00114559
0.159167	0.000727305
0.160833	0.00119639
0.1625	0.00141303
0.164167	0.000576293
0.165833	0.00148118
0.1675	0.00196767
0.169167	0.000544749
0.170833	-7.21641e-05
0.1725	0.00164737
0.174167	8.1885e-05
0.175833	0.000443394
0.1775	-0.000314401
0.179167	0.000614631
0.180833	0.00149552
0.1825	0.000508698
0.184167	0.000305432
0.185833	0.0017082
0.1875	0.000991839
0.189167	0.00219245
0.190833	0.00081882
0.1925	0.00164088
0.194167	0.000472236
0.195833	0.00145729
0.1975	0.00206912
0.199167	0.00132471
0.200833	0.0013036
0.2025	0.00081467
0.204167	0.000519946
0.205833	0.000287119
0.2075	7.61632e-05
0.209167	0.000390044
0.210833	0.000415228
0.2125	0.000581607
0.214167	0.000476097
0.215833	0.00134476
0.2175	-0.000445786
0.219167	0.000937825
0.220833	0.00237744
0.2225	0.00051808
0.224167	0.00066972
0.225833	0.000464461
0.2275	0.000756866
0.229167	0.000777845
0.230833	0.000960525
0.2325	0.00169659
0.234167	0.0010243
0.235833	0.00123379
0.2375	0.00203942
0.239167	0.00168754
0.240833	0.00131848
0.2425	0.00171158
0.244167	0.00134728
0.245833	0.00134385
0.2475	0.00185267
0.249167	0.00178922
0.250833	0.00119903
0.2525	0.00159411
0.254167	0.00081065
0.255833	0.00150318
0.2575	0.00151952
0.259167	0.0016817
0.260833	0.000594749
0.2625	0.00149388
0.264167	0.00147456
0.265833	0.00179582
0.2675	0.00143607
0.269167	0.000870329
0.270833	0.000700106
0.2725	0.0011791
0.274167	0.000786532
0.275833	0.00148154
0.2775	0.00186741
0.279167	0.000884855
0.280833	0.00116776
0.2825	0.00162736
0.284167	0.000985483
0.285833	0.00135169
0.2875	0.000479984
0.289167	0.00100531
0.290833	0.000901015
0.2925	8.36456e-05
0.294167	-1.87928e-05
0.295833	-0.000416875
0.2975	0.000121759
0.299167	0.00127175
0.300833	0.00111665
0.3025	0.000932377
0.304167	0.000692924
0.305833	0.000137632
0.3075	0.00165756
0.309167	0.00100616
0.310833	0.000711567
0.3125	0.000553562
0.314167	0.000143121
0.315833	0.000865038
0.3175	0.000769935
0.319167	0.000539462
0.320833	0.00102632
0.3225	0.00134616
0.324167	-1.3564e-05
0.325833	1.26843e-05
0.3275	0.000327011
0.329167	0.000160471
0.330833	0.000973808
0.3325	0.00121479
0.334167	5.02735e-05
0.335833	0.000118574
0.3375	0.000668113
0.339167	0.00106763
0.340833	0.00156459
0.3425	0.00104703
0.344167	0.00133671
0.345833	0.00110588
0.3475	0.000620204
0.349167	0.000229825
0.350833	0.000896579
0.3525	0.000191961
0.354167	0.000778908
0.355833	0.000767161
0.3575	0.00149292
0.359167	0.000822373
0.360833	0.000926411
0.3625	0.00150097
0.364167	0.00154602
0.365833	0.000225758
0.3675	0.000784872
0.369167	0.0008148
0.370833	0.000576034
0.3725	0.00089881
0.374167	0.00134961
0.375833	0.00134884
0.3775	0.0012591
0.379167	0.000910846
0.380833	-0.000106637
0.3825	0.00122652
0.384167	0.00104506
0.385833	0.00126196
0.3875	0.000698032
0.389167	0.000334368
0.390833	0.000890458
0.3925	0.00143643
0.394167	0.00228406
0.395833	0.00210169
0.3975	0.00117212
0.399167	0.000171269
0.400833	0.0011282
0.4025	0.000923376
0.404167	0.00104353
0.405833	-0.000530442
0.4075	-0.000422254
0.409167	0.000643225
0.410833	0.000845378
0.4125	0.00209232
0.414167	0.00201986
0.415833	0.00151168
0.4175	0.000609473
0.419167	0.00214089
0.420833	0.000966725
0.4225	0.00130537
0.424167	-3.25116e-05
0.425833	0.000472469
0.4275	0.00135629
0.429167	0.000920574
0.430833	0.00134819
0.4325	0.000986132
0.434167	0.00142617
0.435833	0.00183219
0.4375	0.000615435
0.439167	0.00123055
0.440833	0.000295226
0.4425	0.00132274
0.444167	0.00191171
0.445833	0.00142799
0.4475	0.000813244
0.449167	0.000290952
0.450833	0.000995472
0.4525	0.00107915
0.454167	0.000928875
0.455833	0.000578185
0.4575	0.00158886
0.459167	-0.00010643
0.460833	0.000789411
0.4625	0.00241342
0.464167	0.00158826
0.465833	0.00148773
0.4675	0.00169412
0.469167	0.000319732
0.470833	0.00119
0.4725	0.00178654
0.474167	0.00113565
0.475833	0.00158725
0.4775	0.000993967
0.479167	0.000357037
0.480833	0.00153147
0.4825	0.0020963
0.484167	0.00161476
0.485833	0.00122985
0.4875	0.0021509
0.489167	0.00124737
0.490833	0.0014657
0.4925	0.00231782
0.494167	0.0018183
0.495833	0.000361674
0.4975	-0.000248538
0.499167	-0.000426702
0.500833	-0.000156996
0.5025	0.00101693
0.504167	0.00205593
0.505833	0.000324731
0.5075	0.000951626
0.509167	0.00086164
0.510833	0.00235019
0.5125	0.00288034
0.514167	0.00155477
0.515833	-0.000753301
0.5175	0.00138376
0.519167	-0.000191721
0.520833	-0.00200762
0.5225	-0.0017339
0.524167	-0.0013684
0.525833	-0.00102563
0.5275	2.23661e-05
0.529167	0.000442824
0.530833	-0.000236844
0.5325	-0.000232032
0.534167	0.000808965
0.535833	-1.96211e-05
0.5375	0.00173658
0.539167	0.00235912
0.540833	0.00189585
0.5425	0.00146729
0.544167	0.00266528
0.545833	0.00356094
0.5475	0.00263614
0.549167	0.00219646
0.550833	0.002401
0.5525	0.00326836
0.554167	0.00186008
0.555833	0.00244926
0.5575	0.00220051
0.559167	0.0021503
0.560833	0.0074466
0.5625	0.00840778
0.564167	0.0063494
0.565833	0.0045298
0.5675	0.00139249
0.569167	6.2312e-05
0.570833	0.000394526
0.5725	0.000168084
0.574167	0.00136841
0.575833	0.00116532
0.5775	0.00122004
0.579167	1.20371e-05
0.580833	-0.000174074
0.5825	-0.00042815
0.584167	0.000850202
0.585833	0.000976792
0.5875	6.84997e-05
0.589167	-0.000360132
0.590833	0.000310536
0.5925	-0.000278237
0.594167	-0.000572531
0.595833	-0.00137041
0.5975	-0.000442838
0.599167	-0.000717639
0.600833	-0.000499467
0.6025	3.47921e-05
0.604167	-0.000397323
0.605833	-0.00102765
0.6075	-0.000217077
0.609167	-6.66254e-05
0.610833	0.000505303
0.6125	-9.99083e-05
0.614167	-0.000310831
0.615833	-0.000585456
0.6175	-0.00120952
0.619167	-0.000748236
0.620833	-0.00231058
0.6225	-0.00147444
0.624167	-0.00107625
0.625833	-0.00140633
0.6275	-0.00133315
0.629167	-0.00200211
0.630833	-0.00239102
0.6325	-0.000431408
0.634167	-0.00184264
0.635833	-0.00176025
0.6375	-0.00174014
0.639167	-0.00233247
0.640833	-0.00156401
0.6425	-0.00299213
0.644167	-0.00244477
0.645833	-0.00304596
0.6475	-0.00292297
0.649167	-0.00247627
0.650833	-0.00272139
0.6525	-0.00306781
0.654167	-0.00274871
0.655833	-0.00276568
0.6575	-0.00316295
0.659167	-0.00389889
0.660833	-0.00343147
0.6625	-0.00374555
0.664167	-0.00469443
0.665833	-0.00417238
0.6675	-0.0052805
0.669167	-0.00474144
0.670833	-0.00570665
0.6725	-0.00447307
0.674167	-0.00607903
0.675833	-0.00558579
0.6775	-0.00593703
0.679167	-0.00745516
0.680833	-0.00599407
0.6825	-0.00637187
0.684167	-0.0048739
0.685833	-0.00565688
0.6875	-0.00563889
0.689167	-0.00684128
0.690833	-0.00721326
0.6925	-0.00699914
0.694167	-0.00746055
0.695833	-0.00723047
0.6975	-0.00685275
0.699167	-0.00781465
0.700833	-0.00756624
0.7025	-0.00822882
0.704167	-0.00735952
0.705833	-0.00794475
0.7075	-0.00800753
0.709167	-0.00792895
0.710833	-0.00891221
0.7125	-0.00958327
0.714167	-0.00912452
0.715833	-0.0101888
0.7175	-0.0107173
0.719167	-0.0101927
0.720833	-0.00992325
0.7225	-0.0105705
0.724167	-0.0116043
0.725833	-0.0109163
0.7275	-0.0108106
0.729167	-0.0111645
0.730833	-0.0118072
0.7325	-0.0109909
0.734167	-0.0121112
0.735833	-0.0118968
0.7375	-0.0123508
0.739167	-0.0128639
0.740833	-0.0131598
0.7425	-0.0122369
0.744167	-0.0131458
0.745833	-0.0132384
0.7475	-0.0133099
0.749167	-0.0127286
0.750833	-0.0129087
0.7525	-0.0146679
0.754167	-0.0144645
0.755833	-0.0146593
0.7575	-0.0147054
0.759167	-0.0145516
0.760833	-0.0147558
0.7625	-0.0151317
0.764167	-0.0155694
0.765833	-0.0150857
0.7675	-0.0154818
0.769167	-0.0158248
0.770833	-0.016477
0.7725	-0.0160021
0.774167	-0.0161533
0.775833	-0.0165257
0.7775	-0.0165827
0.779167	-0.016956
0.780833	-0.0178176
0.7825	-0.0173785
0.784167	-0.0179121
0.785833	-0.0176851
0.7875	-0.0187982
0.789167	-0.0186367
0.790833	-0.0181912
0.7925	-0.018894
0.794167	-0.0190494
0.795833	-0.0195432
0.7975	-0.0196467
0.799167	-0.0196151
0.800833	-0.0199561
0.8025	-0.0208055
0.804167	-0.020027
0.805833	-0.0209939
0.8075	-0.0207096
0.809167	-0.0209267
0.810833	-0.0220046
0.8125	-0.0218801
0.814167	-0.0226137
0.815833	-0.0221864
0.8175	-0.0230891
0.819167	-0.0225861
0.820833	-0.0233732
0.8225	-0.0234183
0.824167	-0.0230829
0.825833	-0.024499
0.8275	-0.023125
0.829167	-0.0243577
0.830833	-0.0245711
0.8325	-0.0246346
0.834167	-0.0245254
0.835833	-0.0245042
0.8375	-0.0249241
0.839167	-0.0253057
0.840833	-0.0252922
0.8425	-0.0256024
0.844167	-0.0248006
0.845833	-0.0260219
0.8475	-0.025974
0.849167	-0.0256653
0.850833	-0.0270516
0.8525	-0.0266655
0.854167	-0.0265689
0.855833	-0.0270797
0.8575	-0.027548
0.859167	-0.0276924
0.860833	-0.0276177
0.8625	-0.028034
0.864167	-0.029429
0.865833	-0.0292857
0.8675	-0.0282931
0.869167	-0.0286849
0.870833	-0.0284425
0.8725	-0.0287775
0.874167	-0.029279
0.875833	-0.0300113
0.8775	-0.0301734
0.879167	-0.031435
0.880833	-0.0297713
0.8825	-0.0302534
0.884167	-0.0316176
0.885833	-0.0312505
0.8875	-0.0325401
0.889167	-0.031869
0.890833	-0.0324547
0.8925	-0.0331407
0.894167	-0.0322798
0.895833	-0.0329409
0.8975	-0.0321626
0.899167	-0.0339192
0.900833	-0.0332063
0.9025	-0.0339046
0.904167	-0.0337787
0.905833	-0.0347173
0.9075	-0.0345425
0.909167	-0.033923
0.910833	-0.0338933
0.9125	-0.0347592
0.914167	-0.0352039
0.915833	-0.035923
0.9175	-0.03506
0.919167	-0.0365084
0.920833	-0.0358202
0.9225	-0.0358596
0.924167	-0.0367604
0.925833	-0.0371081
0.9275	-0.0366359
0.929167	-0.0364546
0.930833	-0.0376174
0.9325	-0.037901
0.934167	-0.0380107
0.935833	-0.0389597
0.9375	-0.0378307
0.939167	-0.0383733
0.940833	-0.0395757
0.9425	-0.0395471
0.944167	-0.0388111
0.945833	-0.0391726
0.9475	-0.0394262
0.949167	-0.0397564
0.950833	-0.0403296
0.9525	-0.0403362
0.954167	-0.0410655
0.955833	-0.0416356
0.9575	-0.0410623
0.959167	-0.0414925
0.960833	-0.0407679
0.9625	-0.042872
0.964167	-0.0421649
0.965833	-0.0414206
0.9675	-0.0431176
0.969167	-0.0424214
0.970833	-0.0427383
0.9725	-0.0431008
0.974167	-0.0426686
0.975833	-0.0440279
0.9775	-0.0441387
0.979167	-0.0441738
0.980833	-0.0437096
0.9825	-0.0446867
0.984167	-0.0446271
0.985833	-0.0452185
0.9875	-0.0453071
0.989167	-0.0465302
0.990833	-0.0457129
0.9925	-0.045132
0.994167	-0.0459011
0.995833	-0.0475504
0.9975	-0.0468888
0.999167	-0.046619
1.00083	-0.0459444
1.0025	-0.0473319
1.00417	-0.0465003
1.00583	-0.0481009
1.0075	-0.0483637
1.00917	-0.0481324
1.01083	-0.0488091
1.0125	-0.0488257
1.01417	-0.0495279
1.01583	-0.0497209
1.0175	-0.0488773
1.01917	-0.0492799
1.02083	-0.0490775
1.0225	-0.0501733
1.02417	-0.0510724
1.02583	-0.0510262
1.0275	-0.0497457
1.02917	-0.0507438
1.03083	-0.0516868
1.0325	-0.0512353
1.03417	-0.0519294
1.03583	-0.0529597
1.0375	-0.052515
1.03917	-0.0529596
1.04083	-0.0521944
1.0425	-0.0532769
1.04417	-0.0530046
1.04583	-0.0531174
1.0475	-0.0537204
1.04917	-0.0530279
1.05083	-0.0538811
1.0525	-0.0542582
1.05417	-0.0530135
1.05583	-0.0551599
1.0575	-0.0548936
1.05917	-0.0549519
1.06083	-0.0557023
1.0625	-0.0562882
1.06417	-0.0562613
1.06583	-0.0561379
1.0675	-0.056065
1.06917	-0.0567515
1.07083	-0.0572974
1.0725	-0.0573212
1.07417	-0.0572895
1.07583	-0.0575697
1.0775	-0.057745
1.07917	-0.0574814
1.08083	-0.0584677
1.0825	-0.058641
1.08417	-0.0587613
1.08583	-0.0586339
1.0875	-0.0588767
1.08917	-0.059128
1.09083	-0.0590443
1.0925	-0.0596408
1.09417	-0.059658
1.09583	-0.0603998
1.0975	-0.0595631
1.09917	-0.060224
1.10083	-0.0611268
1.1025	-0.060805
1.10417	-0.0610621
1.10583	-0.0606789
1.1075	-0.0609903
1.10917	-0.0623995
1.11083	-0.0618646
1.1125	-0.0628033
1.11417	-0.0630957
1.11583	-0.0626937
1.1175	-0.0633102
1.11917	-0.0634246
1.12083	-0.0628903
1.1225	-0.0644464
1.12417	-0.0638631
1.12583	-0.0636954
1.1275	-0.0644074
1.12917	-0.0642806
1.13083	-0.0649789
1.1325	-0.0650145
1.13417	-0.065623
1.13583	-0.0642302
1.1375	-0.0654363
1.13917	-0.0655004
1.14083	-0.0663431
1.1425	-0.0666993
1.14417	-0.0664612
1.14583	-0.0668219
1.1475	-0.0671764
1.14917	-0.0675732
1.15083	-0.0672435
1.1525	-0.0675418
1.15417	-0.0680683
1.15583	-0.0678551
1.1575	-0.0677279
1.15917	-0.0675932
1.16083	-0.0678885
1.1625	-0.0681127
1.16417	-0.0683801
1.16583	-0.0691247
1.1675	-0.0695396
1.16917	-0.0691441
1.17083	-0.0695147
1.1725	-0.070033
1.17417	-0.0702138
1.17583	-0.0704221
1.1775	-0.0710665
1.17917	-0.0700968
1.18083	-0.070883
1.1825	-0.0715984
1.18417	-0.0712973
1.18583	-0.0716385
1.1875	-0.0717092
1.18917	-0.072304
1.19083	-0.0732489
1.1925	-0.0724937
1.19417	-0.072837
1.19583	-0.0733396
1.1975	-0.0739219
1.19917	-0.0734132
1.20083	-0.0726987
1.2025	-0.0731589
1.20417	-0.0744336
1.20583	-0.0731461
1.2075	-0.0745183
1.20917	-0.074254
1.21083	-0.0743831
1.2125	-0.074948
1.21417	-0.0751446
1.21583	-0.0748068
1.2175	-0.0753427
1.21917	-0.076119
1.22083	-0.0759587
1.2225	-0.0769441
1.22417	-0.0760629
1.22583	-0.0756974
1.2275	-0.0760341
1.22917	-0.0757736
1.23083	-0.0770356
1.2325	-0.0763824
1.23417	-0.0770344
1.23583	-0.0775451
1.2375	-0.0779373
1.23917	-0.077552
1.24083	-0.0792472
1.2425	-0.0786199
1.24417	-0.0791379
1.24583	-0.0785611
1.2475	-0.0790432
1.24917	-0.0790702
1.25083	-0.0797434
1.2525	-0.0794573
1.25417	-0.0801781
1.25583	-0.0787976
1.2575	-0.0797772
1.25917	-0.0794186
1.26083	-0.0806322
1.2625	-0.0810651
1.26417	-0.0816709
1.26583	-0.0809404
1.2675	-0.0801256
1.26917	-0.0821197
1.27083	-0.0819855
1.2725	-0.0826159
1.27417	-0.0816758
1.27583	-0.0823377
1.2775	-0.0824176
1.27917	-0.0828417
1.28083	-0.0822489
1.2825	-0.0842109
1.28417	-0.0837872
1.28583	-0.0834945
1.2875	-0.0838514
1.28917	-0.0837003
1.29083	-0.0841611
1.2925	-0.0847059
1.29417	-0.0848975
1.29583	-0.0851528
1.2975	-0.0855035
1.29917	-0.0845746
1.30083	-0.0860148
1.3025	-0.0861901
1.30417	-0.0857025
1.30583	-0.0870558
1.3075	-0.0861621
1.30917	-0.086318
1.31083	-0.0852176
1.3125	-0.087443
1.31417	-0.0878092
1.31583	-0.0871774
1.3175	-0.0877499
1.31917	-0.0882513
1.32083	-0.0880069
1.3225	-0.0881467
1.32417	-0.0884481
1.32583	-0.0883523
1.3275	-0.0883498
1.32917	-0.0888303
1.33083	-0.0889362
1.3325	-0.0889285
1.33417	-0.0901429
1.33583	-0.0887396
1.3375	-0.0891285
1.33917	-0.0908733
1.34083	-0.0895264
1.3425	-0.0904506
1.34417	-0.0903133
1.34583	-0.0917219
1.3475	-0.0910555
1.34917	-0.0901901
1.35083	-0.0910411
1.3525	-0.0912094
1.35417	-0.0903839
1.35583	-0.0911185
1.3575	-0.0914047
1.35917	-0.0913858
1.36083	-0.0925605
1.3625	-0.0924574
1.36417	-0.0927704
1.36583	-0.0926258
1.3675	-0.0924469
1.36917	-0.0932564
1.37083	-0.094405
1.3725	-0.0942325
1.37417	-0.0945054
1.37583	-0.0932704
1.3775	-0.0938948
1.37917	-0.0933266
1.38083	-0.0949576
1.3825	-0.0950346
1.38417	-0.0939514
1.38583	-0.0949521
1.3875	-0.0946998
1.38917	-0.0944299
1.39083	-0.094582
1.3925	-0.0951486
1.39417	-0.0965656
1.39583	-0.0964368
1.3975	-0.0967917
1.39917	-0.0970837
1.40083	-0.0972764
1.4025	-0.0958573
1.40417	-0.0977637
1.40583	-0.0968883
1.4075	-0.0972925
1.40917	-0.0995951
1.41083	-0.0983426
1.4125	-0.09827
1.41417	-0.0969843
1.41583	-0.0973909
1.4175	-0.0965304
1.41917	-0.0965143
1.42083	-0.0946138
1.4225	-0.095786
1.42417	-0.095786
1.42583	-0.095786
1.4275	-0.06
1.42917	-0.05
1.43083	-0.102116
1.4325	-0.102116
1.43417	-0.102116
1.43583	-0.10232
1.4375	-0.104259
1.43917	-0.101736
1.44083	-0.102442
1.4425	-0.101644
1.44417	-0.10306
1.44583	-0.102284
1.4475	-0.102781
1.44917	-0.10336
1.45083	-0.103118
1.4525	-0.10293
1.45417	-0.103162
1.45583	-0.103628
1.4575	-0.104413
1.45917	-0.103751
1.46083	-0.103217
1.4625	-0.104001
1.46417	-0.104099
1.46583	-0.103642
1.4675	-0.103392
1.46917	-0.104504
1.47083	-0.10392
1.4725	-0.103788
1.47417	-0.104317
1.47583	-0.10431
1.4775	-0.104453
1.47917	-0.104633
1.48083	-0.103898
1.4825	-0.10421
1.48417	-0.104939
1.48583	-0.105021
1.4875	-0.104328
1.48917	-0.104188
1.49083	-0.104736
1.4925	-0.10559
1.49417	-0.105309
1.49583	-0.104666
1.4975	-0.105658
1.49917	-0.104902
1.50083	-0.104721
1.5025	-0.105235
1.50417	-0.105326
1.50583	-0.104903
1.5075	-0.105008
1.50917	-0.105074
1.51083	-0.104629
1.5125	-0.105693
1.51417	-0.105758
1.51583	-0.104303
1.5175	-0.105247
1.51917	-0.105845
1.52083	-0.105483
1.5225	-0.104086
1.52417	-0.105991
1.52583	-0.105474
1.5275	-0.105502
1.52917	-0.105914
1.53083	-0.105417
1.5325	-0.105825
1.53417	-0.104437
1.53583	-0.105451
1.5375	-0.105786
1.53917	-0.10614
1.54083	-0.105071
1.5425	-0.105551
1.54417	-0.105225
1.54583	-0.104697
1.5475	-0.106747
1.54917	-0.105269
1.55083	-0.106038
1.5525	-0.10562
1.55417	-0.105361
1.55583	-0.10577
1.5575	-0.105232
1.55917	-0.10577
1.56083	-0.106393
1.5625	-0.106707
1.56417	-0.105737
1.56583	-0.106048
1.5675	-0.105813
1.56917	-0.106093
1.57083	-0.105309
1.5725	-0.106229
1.57417	-0.104963
1.57583	-0.105062
1.5775	-0.105808
1.57917	-0.106254
1.58083	-0.106178
1.5825	-0.106556
1.58417	-0.105149
1.58583	-0.105801
1.5875	-0.105594
1.58917	-0.10482
1.59083	-0.105098
1.5925	-0.106776
1.59417	-0.1058
1.59583	-0.105717
1.5975	-0.105554
1.59917	-0.106075
1.60083	-0.106253
1.6025	-0.105867
1.60417	-0.106043
1.60583	-0.106391
1.6075	-0.106093
1.60917	-0.106034
1.61083	-0.105825
1.6125	-0.105704
1.61417	-0.105951
1.61583	-0.10566
1.6175	-0.105938
1.61917	-0.106654
1.62083	-0.10553
1.6225	-0.105596
1.62417	-0.105851
1.62583	-0.105751
1.6275	-0.106506
1.62917	-0.106297
1.63083	-0.106073
1.6325	-0.105814
1.63417	-0.106219
1.63583	-0.106237
1.6375	-0.105983
1.63917	-0.105696
1.64083	-0.106201
1.6425	-0.106643
1.64417	-0.105876
1.64583	-0.106316
1.6475	-0.105354
1.64917	-0.106489
1.65083	-0.105466
1.6525	-0.104704
1.65417	-0.106054
1.65583	-0.1058
1.6575	-0.106315
1.65917	-0.106298
1.66083	-0.105912
1.6625	-0.105414
1.66417	-0.105558
1.66583	-0.105958
1.6675	-0.10733
1.66917	-0.106727
1.67083	-0.105554
1.6725	-0.105775
1.67417	-0.106213
1.67583	-0.106276
1.6775	-0.106033
1.67917	-0.106048
1.68083	-0.106386
1.6825	-0.106238
1.68417	-0.10577
1.68583	-0.105545
1.6875	-0.106462
1.68917	-0.105419
1.69083	-0.105489
1.6925	-0.106014
1.69417	-0.1057
1.69583	-0.105847
1.6975	-0.106095
1.69917	-0.104858
1.70083	-0.104785
1.7025	-0.106195
1.70417	-0.105598
1.70583	-0.10631
1.7075	-0.105142
1.70917	-0.10538
1.71083	-0.105425
1.7125	-0.105914
1.71417	-0.105833
1.71583	-0.106008
1.7175	-0.105603
1.71917	-0.106601
1.72083	-0.106432
1.7225	-0.105856
1.72417	-0.106187
1.72583	-0.105841
1.7275	-0.106819
1.72917	-0.106193
1.73083	-0.105978
1.7325	-0.106024
1.73417	-0.105283
1.73583	-0.105401
1.7375	-0.106505
1.73917	-0.107141
1.74083	-0.10567
1.7425	-0.105467
1.74417	-0.106044
1.74583	-0.106411
1.7475	-0.106075
1.74917	-0.105443
1.75083	-0.105405
1.7525	-0.105156
1.75417	-0.105855
1.75583	-0.1058
1.7575	-0.105631
1.75917	-0.104882
1.76083	-0.105928
1.7625	-0.105405
1.76417	-0.105204
1.76583	-0.106706
1.7675	-0.105616
1.76917	-0.106172
1.77083	-0.105398
1.7725	-0.106717
1.77417	-0.104856
1.77583	-0.105932
1.7775	-0.105719
1.77917	-0.10609
1.78083	-0.10578
1.7825	-0.106607
1.78417	-0.105861
1.78583	-0.105341
1.7875	-0.105262
1.78917	-0.106054
1.79083	-0.105424
1.7925	-0.1056
1.79417	-0.105165
1.79583	-0.105238
1.7975	-0.105374
1.79917	-0.105989
1.80083	-0.105498
1.8025	-0.10568
1.80417	-0.105003
1.80583	-0.105175
1.8075	-0.10568
1.80917	-0.105622
1.81083	-0.105594
1.8125	-0.105664
1.81417	-0.105906
1.81583	-0.105538
1.8175	-0.106461
1.81917	-0.106779
1.82083	-0.106323
1.8225	-0.10586
1.82417	-0.105338
1.82583	-0.105541
1.8275	-0.10513
1.82917	-0.105787
1.83083	-0.105574
1.8325	-0.106656
1.83417	-0.104295
1.83583	-0.105892
1.8375	-0.105109
1.83917	-0.105721
1.84083	-0.105129
1.8425	-0.105341
1.84417	-0.105157
1.84583	-0.106151
1.8475	-0.105309
1.84917	-0.105103
1.85083	-0.105286
1.8525	-0.105768
1.85417	-0.105585
1.85583	-0.106451
1.8575	-0.106239
1.85917	-0.106571
1.86083	-0.106335
1.8625	-0.106113
1.86417	-0.106303
1.86583	-0.105124
1.8675	-0.105488
1.86917	-0.104737
1.87083	-0.106028
1.8725	-0.105695
1.87417	-0.10444
1.87583	-0.105534
1.8775	-0.105836
1.87917	-0.10561
1.88083	-0.105315
1.8825	-0.106365
1.88417	-0.106134
1.88583	-0.103865
1.8875	-0.105058
1.88917	-0.10527
1.89083	-0.105521
1.8925	-0.105962
1.89417	-0.105119
1.89583	-0.105557
1.8975	-0.10517
1.89917	-0.104882
1.90083	-0.105521
1.9025	-0.105219
1.90417	-0.105469
1.90583	-0.105997
1.9075	-0.104764
1.90917	-0.10509
1.91083	-0.105713
1.9125	-0.105907
1.91417	-0.104656
1.91583	-0.105263
1.9175	-0.105443
1.91917	-0.105358
1.92083	-0.105033
1.9225	-0.105458
1.92417	-0.105429
1.92583	-0.105367
1.9275	-0.105558
1.92917	-0.105464
1.93083	-0.104685
1.9325	-0.104766
1.93417	-0.104546
1.93583	-0.10576
1.9375	-0.105184
1.93917	-0.104924
1.94083	-0.105404
1.9425	-0.105935
1.94417	-0.105817
1.94583	-0.105528
1.9475	-0.105019
1.94917	-0.10542
1.95083	-0.104902
1.9525	-0.106108
1.95417	-0.10553
1.95583	-0.106029
1.9575	-0.105611
1.95917	-0.105075
1.96083	-0.105278
1.9625	-0.105788
1.96417	-0.105585
1.96583	-0.106483
1.9675	-0.105318
1.96917	-0.103716
1.97083	-0.105458
1.9725	-0.105956
1.97417	-0.104839
1.97583	-0.104487
1.9775	-0.104724
1.97917	-0.10434
1.98083	-0.103828
1.9825	-0.104865
1.98417	-0.105247
1.98583	-0.105646
1.9875	-0.104636
1.98917	-0.104997
1.99083	-0.10536
1.9925	-0.104705
1.99417	-0.105557
1.99583	-0.105338
1.9975	-0.104995
1.99917	-0.105636
2.00083	-0.105382
2.0025	-0.105402
2.00417	-0.10503
2.00583	-0.105927
2.0075	-0.105141
2.00917	-0.104911
2.01083	-0.104338
2.0125	-0.105548
2.01417	-0.104862
2.01583	-0.104502
2.0175	-0.105681
2.01917	-0.105381
2.02083	-0.105322
2.0225	-0.10477
2.02417	-0.105354
2.02583	-0.104879
2.0275	-0.105241
2.02917	-0.104425
2.03083	-0.104409
2.0325	-0.105136
2.03417	-0.105171
2.03583	-0.104966
2.0375	-0.105127
2.03917	-0.105068
2.04083	-0.104443
2.0425	-0.105075
2.04417	-0.105316
2.04583	-0.104148
2.0475	-0.104292
2.04917	-0.105063
2.05083	-0.105183
2.0525	-0.104789
2.05417	-0.105334
2.05583	-0.105333
2.0575	-0.105499
2.05917	-0.104007
2.06083	-0.104401
2.0625	-0.104393
2.06417	-0.104681
2.06583	-0.10524
2.0675	-0.104335
2.06917	-0.105176
2.07083	-0.10513
2.0725	-0.105306
2.07417	-0.104562
2.07583	-0.104031
2.0775	-0.105347
2.07917	-0.105356
2.08083	-0.104867
2.0825	-0.104661
2.08417	-0.105579
2.08583	-0.105166
2.0875	-0.104602
2.08917	-0.104334
2.09083	-0.103912
2.0925	-0.104457
2.09417	-0.103983
2.09583	-0.104958
2.0975	-0.104297
2.09917	-0.104746
2.10083	-0.105123
2.1025	-0.1054
2.10417	-0.104818
2.10583	-0.104677
2.1075	-0.10533
2.10917	-0.104975
2.11083	-0.104277
2.1125	-0.104535
2.11417	-0.104633
2.11583	-0.104665
2.1175	-0.104716
2.11917	-0.104733
2.12083	-0.104133
2.1225	-0.104091
2.12417	-0.104481
2.12583	-0.103789
2.1275	-0.103809
2.12917	-0.103299
2.13083	-0.104049
2.1325	-0.104595
2.13417	-0.103978
2.13583	-0.104053
2.1375	-0.104844
2.13917	-0.10524
2.14083	-0.103899
2.1425	-0.10535
2.14417	-0.104704
2.14583	-0.105445
2.1475	-0.104636
2.14917	-0.105018
2.15083	-0.103605
2.1525	-0.103958
2.15417	-0.104231
2.15583	-0.103929
2.1575	-0.104495
2.15917	-0.103554
2.16083	-0.1039
2.1625	-0.103851
2.16417	-0.104473
2.16583	-0.103684
2.1675	-0.104349
2.16917	-0.105345
2.17083	-0.104283
2.1725	-0.104594
2.17417	-0.104618
2.17583	-0.104892
2.1775	-0.103688
2.17917	-0.104925
2.18083	-0.103885
2.1825	-0.104765
2.18417	-0.104426
2.18583	-0.104494
2.1875	-0.103874
2.18917	-0.10508
2.19083	-0.104143
2.1925	-0.10415
2.19417	-0.104413
2.19583	-0.10497
2.1975	-0.104997
2.19917	-0.104765
2.20083	-0.105228
2.2025	-0.104532
2.20417	-0.103893
2.20583	-0.104727
2.2075	-0.104505
2.20917	-0.104296
2.21083	-0.103743
2.2125	-0.104123
2.21417	-0.104323
2.21583	-0.104471
2.2175	-0.10408
2.21917	-0.104173
2.22083	-0.104046
2.2225	-0.10403
2.22417	-0.10469
2.22583	-0.104567
2.2275	-0.104085
2.22917	-0.104741
2.23083	-0.104719
2.2325	-0.104234
2.23417	-0.10413
2.23583	-0.103586
2.2375	-0.104533
2.23917	-0.103618
2.24083	-0.104449
2.2425	-0.104145
2.24417	-0.104322
2.24583	-0.103308
2.2475	-0.103853
2.24917	-0.104041
2.25083	-0.10469
2.2525	-0.104085
2.25417	-0.103091
2.25583	-0.103895
2.2575	-0.104274
2.25917	-0.104414
2.26083	-0.103804
2.2625	-0.103284
2.26417	-0.104011
2.26583	-0.103205
2.2675	-0.10365
2.26917	-0.104007
2.27083	-0.103598
2.2725	-0.103324
2.27417	-0.103663
2.27583	-0.104256
2.2775	-0.103445
2.27917	-0.103954
2.28083	-0.104055
2.2825	-0.103637
2.28417	-0.104124
2.28583	-0.103344
2.2875	-0.103756
2.28917	-0.103749
2.29083	-0.102862
2.2925	-0.103094

## Sheet: Supplementary Fig. 1k
Supplementary Fig. 1k		DBH2 dependent O2 consumption by tripartite CIII2CIV
t (sec)	U (V)	t (min)	O2 (μM)
0	3.56	0	235.676
0.05	3.561	0.000833333	235.742
0.1	3.56	0.00166667	235.676
0.15	3.56	0.0025	235.676
0.2	3.561	0.00333333	235.742
0.25	3.561	0.00416667	235.742
0.3	3.56	0.005	235.676
0.35	3.56	0.00583333	235.676
0.4	3.56	0.00666667	235.676
0.45	3.561	0.0075	235.742
0.5	3.56	0.00833333	235.676
0.55	3.559	0.00916667	235.61
0.6	3.561	0.01	235.742
0.65	3.56	0.0108333	235.676
0.7	3.561	0.0116667	235.742
0.75	3.56	0.0125	235.676		The first 6 minutes were for equlibration of the O2 electrode and are not shown. For simplicity, the x-axis was reset to 0 min in the final graph rather than starting at 6 min.
0.8	3.56	0.0133333	235.676		The difference between the highest (fresh buffer, O2 saturated) and lowest (dithionite reduced) voltage recorded in a calibration experiment (ΔU = 3.58 V) was used to convert the output from the oxygen electode into the O2 concentration. The concentration in a saturated buffer is 237 μM.
0.85	3.561	0.0141667	235.742
0.9	3.56	0.015	235.676
0.95	3.56	0.0158333	235.676
1	3.561	0.0166667	235.742
1.05	3.56	0.0175	235.676
1.1	3.56	0.0183333	235.676
1.15	3.56	0.0191667	235.676
1.2	3.56	0.02	235.676
1.25	3.561	0.0208333	235.742
1.3	3.56	0.0216667	235.676
1.35	3.56	0.0225	235.676
1.4	3.561	0.0233333	235.742
1.45	3.56	0.0241667	235.676
1.5	3.561	0.025	235.742
1.55	3.56	0.0258333	235.676
1.6	3.56	0.0266667	235.676
1.65	3.559	0.0275	235.61
1.7	3.56	0.0283333	235.676
1.75	3.56	0.0291667	235.676
1.8	3.56	0.03	235.676
1.85	3.56	0.0308333	235.676
1.9	3.56	0.0316667	235.676
1.95	3.56	0.0325	235.676
2	3.559	0.0333333	235.61
2.05	3.56	0.0341667	235.676
2.1	3.56	0.035	235.676
2.15	3.56	0.0358333	235.676
2.2	3.56	0.0366667	235.676
2.25	3.56	0.0375	235.676
2.3	3.559	0.0383333	235.61
2.35	3.56	0.0391667	235.676
2.4	3.56	0.04	235.676
2.45	3.559	0.0408333	235.61
2.5	3.56	0.0416667	235.676
2.55	3.56	0.0425	235.676
2.6	3.56	0.0433333	235.676
2.65	3.56	0.0441667	235.676
2.7	3.559	0.045	235.61
2.75	3.56	0.0458333	235.676
2.8	3.56	0.0466667	235.676
2.85	3.56	0.0475	235.676
2.9	3.56	0.0483333	235.676
2.95	3.56	0.0491667	235.676
3	3.56	0.05	235.676
3.05	3.56	0.0508333	235.676
3.1	3.559	0.0516667	235.61
3.15	3.56	0.0525	235.676
3.2	3.56	0.0533333	235.676
3.25	3.56	0.0541667	235.676
3.3	3.559	0.055	235.61
3.35	3.56	0.0558333	235.676
3.4	3.559	0.0566667	235.61
3.45	3.56	0.0575	235.676
3.5	3.559	0.0583333	235.61
3.55	3.56	0.0591667	235.676
3.6	3.559	0.06	235.61
3.65	3.559	0.0608333	235.61
3.7	3.559	0.0616667	235.61
3.75	3.56	0.0625	235.676
3.8	3.56	0.0633333	235.676
3.85	3.56	0.0641667	235.676
3.9	3.559	0.065	235.61
3.95	3.56	0.0658333	235.676
4	3.559	0.0666667	235.61
4.05	3.559	0.0675	235.61
4.1	3.559	0.0683333	235.61
4.15	3.559	0.0691667	235.61
4.2	3.559	0.07	235.61
4.25	3.559	0.0708333	235.61
4.3	3.559	0.0716667	235.61
4.35	3.56	0.0725	235.676
4.4	3.559	0.0733333	235.61
4.45	3.559	0.0741667	235.61
4.5	3.559	0.075	235.61
4.55	3.56	0.0758333	235.676
4.6	3.56	0.0766667	235.676
4.65	3.56	0.0775	235.676
4.7	3.56	0.0783333	235.676
4.75	3.56	0.0791667	235.676
4.8	3.559	0.08	235.61
4.85	3.56	0.0808333	235.676
4.9	3.559	0.0816667	235.61
4.95	3.559	0.0825	235.61
5	3.56	0.0833333	235.676
5.05	3.559	0.0841667	235.61
5.1	3.559	0.085	235.61
5.15	3.559	0.0858333	235.61
5.2	3.559	0.0866667	235.61
5.25	3.559	0.0875	235.61
5.3	3.559	0.0883333	235.61
5.35	3.56	0.0891667	235.676
5.4	3.559	0.09	235.61
5.45	3.559	0.0908333	235.61
5.5	3.559	0.0916667	235.61
5.55	3.56	0.0925	235.676
5.6	3.56	0.0933333	235.676
5.65	3.56	0.0941667	235.676
5.7	3.559	0.095	235.61
5.75	3.559	0.0958333	235.61
5.8	3.56	0.0966667	235.676
5.85	3.559	0.0975	235.61
5.9	3.559	0.0983333	235.61
5.95	3.559	0.0991667	235.61
6	3.559	0.1	235.61
6.05	3.559	0.100833	235.61
6.1	3.559	0.101667	235.61
6.15	3.559	0.1025	235.61
6.2	3.559	0.103333	235.61
6.25	3.559	0.104167	235.61
6.3	3.559	0.105	235.61
6.35	3.559	0.105833	235.61
6.4	3.559	0.106667	235.61
6.45	3.559	0.1075	235.61
6.5	3.559	0.108333	235.61
6.55	3.559	0.109167	235.61
6.6	3.56	0.11	235.676
6.65	3.559	0.110833	235.61
6.7	3.559	0.111667	235.61
6.75	3.559	0.1125	235.61
6.8	3.559	0.113333	235.61
6.85	3.559	0.114167	235.61
6.9	3.559	0.115	235.61
6.95	3.559	0.115833	235.61
7	3.559	0.116667	235.61
7.05	3.559	0.1175	235.61
7.1	3.559	0.118333	235.61
7.15	3.559	0.119167	235.61
7.2	3.559	0.12	235.61
7.25	3.559	0.120833	235.61
7.3	3.559	0.121667	235.61
7.35	3.56	0.1225	235.676
7.4	3.559	0.123333	235.61
7.45	3.56	0.124167	235.676
7.5	3.56	0.125	235.676
7.55	3.559	0.125833	235.61
7.6	3.56	0.126667	235.676
7.65	3.56	0.1275	235.676
7.7	3.56	0.128333	235.676
7.75	3.559	0.129167	235.61
7.8	3.559	0.13	235.61
7.85	3.56	0.130833	235.676
7.9	3.56	0.131667	235.676
7.95	3.56	0.1325	235.676
8	3.559	0.133333	235.61
8.05	3.559	0.134167	235.61
8.1	3.56	0.135	235.676
8.15	3.56	0.135833	235.676
8.2	3.559	0.136667	235.61
8.25	3.559	0.1375	235.61
8.3	3.559	0.138333	235.61
8.35	3.56	0.139167	235.676
8.4	3.559	0.14	235.61
8.45	3.559	0.140833	235.61
8.5	3.56	0.141667	235.676
8.55	3.559	0.1425	235.61
8.6	3.559	0.143333	235.61
8.65	3.559	0.144167	235.61
8.7	3.559	0.145	235.61
8.75	3.559	0.145833	235.61
8.8	3.559	0.146667	235.61
8.85	3.56	0.1475	235.676
8.9	3.559	0.148333	235.61
8.95	3.56	0.149167	235.676
9	3.559	0.15	235.61
9.05	3.559	0.150833	235.61
9.1	3.558	0.151667	235.544
9.15	3.559	0.1525	235.61
9.2	3.559	0.153333	235.61
9.25	3.559	0.154167	235.61
9.3	3.559	0.155	235.61
9.35	3.559	0.155833	235.61
9.4	3.559	0.156667	235.61
9.45	3.56	0.1575	235.676
9.5	3.559	0.158333	235.61
9.55	3.559	0.159167	235.61
9.6	3.56	0.16	235.676
9.65	3.56	0.160833	235.676
9.7	3.56	0.161667	235.676
9.75	3.559	0.1625	235.61
9.8	3.56	0.163333	235.676
9.85	3.559	0.164167	235.61
9.9	3.559	0.165	235.61
9.95	3.56	0.165833	235.676
10	3.559	0.166667	235.61
10.05	3.559	0.1675	235.61
10.1	3.559	0.168333	235.61
10.15	3.559	0.169167	235.61
10.2	3.56	0.17	235.676
10.25	3.559	0.170833	235.61
10.3	3.56	0.171667	235.676
10.35	3.559	0.1725	235.61
10.4	3.559	0.173333	235.61
10.45	3.558	0.174167	235.544
10.5	3.559	0.175	235.61
10.55	3.559	0.175833	235.61
10.6	3.559	0.176667	235.61
10.65	3.559	0.1775	235.61
10.7	3.559	0.178333	235.61
10.75	3.559	0.179167	235.61
10.8	3.56	0.18	235.676
10.85	3.56	0.180833	235.676
10.9	3.559	0.181667	235.61
10.95	3.559	0.1825	235.61
11	3.56	0.183333	235.676
11.05	3.56	0.184167	235.676
11.1	3.56	0.185	235.676
11.15	3.56	0.185833	235.676
11.2	3.559	0.186667	235.61
11.25	3.559	0.1875	235.61
11.3	3.559	0.188333	235.61
11.35	3.559	0.189167	235.61
11.4	3.56	0.19	235.676
11.45	3.559	0.190833	235.61
11.5	3.559	0.191667	235.61
11.55	3.559	0.1925	235.61
11.6	3.559	0.193333	235.61
11.65	3.559	0.194167	235.61
11.7	3.559	0.195	235.61
11.75	3.558	0.195833	235.544
11.8	3.559	0.196667	235.61
11.85	3.559	0.1975	235.61
11.9	3.559	0.198333	235.61
11.95	3.559	0.199167	235.61
12	3.559	0.2	235.61
12.05	3.559	0.200833	235.61
12.1	3.558	0.201667	235.544
12.15	3.559	0.2025	235.61
12.2	3.559	0.203333	235.61
12.25	3.559	0.204167	235.61
12.3	3.559	0.205	235.61
12.35	3.56	0.205833	235.676
12.4	3.559	0.206667	235.61
12.45	3.56	0.2075	235.676
12.5	3.559	0.208333	235.61
12.55	3.559	0.209167	235.61
12.6	3.559	0.21	235.61
12.65	3.56	0.210833	235.676
12.7	3.559	0.211667	235.61
12.75	3.559	0.2125	235.61
12.8	3.559	0.213333	235.61
12.85	3.559	0.214167	235.61
12.9	3.559	0.215	235.61
12.95	3.559	0.215833	235.61
13	3.559	0.216667	235.61
13.05	3.56	0.2175	235.676
13.1	3.559	0.218333	235.61
13.15	3.559	0.219167	235.61
13.2	3.559	0.22	235.61
13.25	3.56	0.220833	235.676
13.3	3.559	0.221667	235.61
13.35	3.559	0.2225	235.61
13.4	3.56	0.223333	235.676
13.45	3.559	0.224167	235.61
13.5	3.56	0.225	235.676
13.55	3.559	0.225833	235.61
13.6	3.559	0.226667	235.61
13.65	3.559	0.2275	235.61
13.7	3.559	0.228333	235.61
13.75	3.559	0.229167	235.61
13.8	3.559	0.23	235.61
13.85	3.56	0.230833	235.676
13.9	3.56	0.231667	235.676
13.95	3.559	0.2325	235.61
14	3.559	0.233333	235.61
14.05	3.559	0.234167	235.61
14.1	3.559	0.235	235.61
14.15	3.559	0.235833	235.61
14.2	3.559	0.236667	235.61
14.25	3.56	0.2375	235.676
14.3	3.559	0.238333	235.61
14.35	3.56	0.239167	235.676
14.4	3.56	0.24	235.676
14.45	3.558	0.240833	235.544
14.5	3.56	0.241667	235.676
14.55	3.559	0.2425	235.61
14.6	3.559	0.243333	235.61
14.65	3.559	0.244167	235.61
14.7	3.559	0.245	235.61
14.75	3.56	0.245833	235.676
14.8	3.559	0.246667	235.61
14.85	3.559	0.2475	235.61
14.9	3.559	0.248333	235.61
14.95	3.559	0.249167	235.61
15	3.558	0.25	235.544
15.05	3.559	0.250833	235.61
15.1	3.559	0.251667	235.61
15.15	3.559	0.2525	235.61
15.2	3.559	0.253333	235.61
15.25	3.56	0.254167	235.676
15.3	3.56	0.255	235.676
15.35	3.56	0.255833	235.676
15.4	3.559	0.256667	235.61
15.45	3.559	0.2575	235.61
15.5	3.559	0.258333	235.61
15.55	3.559	0.259167	235.61
15.6	3.559	0.26	235.61
15.65	3.559	0.260833	235.61
15.7	3.559	0.261667	235.61
15.75	3.56	0.2625	235.676
15.8	3.559	0.263333	235.61
15.85	3.559	0.264167	235.61
15.9	3.559	0.265	235.61
15.95	3.559	0.265833	235.61
16	3.56	0.266667	235.676
16.05	3.559	0.2675	235.61
16.1	3.559	0.268333	235.61
16.15	3.559	0.269167	235.61
16.2	3.559	0.27	235.61
16.25	3.559	0.270833	235.61
16.3	3.559	0.271667	235.61
16.35	3.56	0.2725	235.676
16.4	3.559	0.273333	235.61
16.45	3.559	0.274167	235.61
16.5	3.558	0.275	235.544
16.55	3.559	0.275833	235.61
16.6	3.56	0.276667	235.676
16.65	3.559	0.2775	235.61
16.7	3.559	0.278333	235.61
16.75	3.56	0.279167	235.676
16.8	3.558	0.28	235.544
16.85	3.559	0.280833	235.61
16.9	3.559	0.281667	235.61
16.95	3.559	0.2825	235.61
17	3.56	0.283333	235.676
17.05	3.559	0.284167	235.61
17.1	3.56	0.285	235.676
17.15	3.559	0.285833	235.61
17.2	3.559	0.286667	235.61
17.25	3.559	0.2875	235.61
17.3	3.559	0.288333	235.61
17.35	3.559	0.289167	235.61
17.4	3.559	0.29	235.61
17.45	3.559	0.290833	235.61
17.5	3.559	0.291667	235.61
17.55	3.56	0.2925	235.676
17.6	3.559	0.293333	235.61
17.65	3.559	0.294167	235.61
17.7	3.559	0.295	235.61
17.75	3.56	0.295833	235.676
17.8	3.559	0.296667	235.61
17.85	3.559	0.2975	235.61
17.9	3.559	0.298333	235.61
17.95	3.559	0.299167	235.61
18	3.559	0.3	235.61
18.05	3.558	0.300833	235.544
18.1	3.559	0.301667	235.61
18.15	3.559	0.3025	235.61
18.2	3.56	0.303333	235.676
18.25	3.559	0.304167	235.61
18.3	3.559	0.305	235.61
18.35	3.56	0.305833	235.676
18.4	3.559	0.306667	235.61
18.45	3.559	0.3075	235.61
18.5	3.559	0.308333	235.61
18.55	3.559	0.309167	235.61
18.6	3.559	0.31	235.61
18.65	3.559	0.310833	235.61
18.7	3.56	0.311667	235.676
18.75	3.559	0.3125	235.61
18.8	3.56	0.313333	235.676
18.85	3.559	0.314167	235.61
18.9	3.559	0.315	235.61
18.95	3.558	0.315833	235.544
19	3.559	0.316667	235.61
19.05	3.559	0.3175	235.61
19.1	3.559	0.318333	235.61
19.15	3.559	0.319167	235.61
19.2	3.559	0.32	235.61
19.25	3.56	0.320833	235.676
19.3	3.559	0.321667	235.61
19.35	3.558	0.3225	235.544
19.4	3.559	0.323333	235.61
19.45	3.559	0.324167	235.61
19.5	3.559	0.325	235.61
19.55	3.559	0.325833	235.61
19.6	3.558	0.326667	235.544
19.65	3.56	0.3275	235.676
19.7	3.559	0.328333	235.61
19.75	3.559	0.329167	235.61
19.8	3.559	0.33	235.61
19.85	3.559	0.330833	235.61
19.9	3.559	0.331667	235.61
19.95	3.559	0.3325	235.61
20	3.56	0.333333	235.676
20.05	3.559	0.334167	235.61
20.1	3.559	0.335	235.61
20.15	3.559	0.335833	235.61
20.2	3.559	0.336667	235.61
20.25	3.559	0.3375	235.61
20.3	3.559	0.338333	235.61
20.35	3.559	0.339167	235.61
20.4	3.559	0.34	235.61
20.45	3.559	0.340833	235.61
20.5	3.559	0.341667	235.61
20.55	3.56	0.3425	235.676
20.6	3.559	0.343333	235.61
20.65	3.559	0.344167	235.61
20.7	3.559	0.345	235.61
20.75	3.559	0.345833	235.61
20.8	3.559	0.346667	235.61
20.85	3.559	0.3475	235.61
20.9	3.558	0.348333	235.544
20.95	3.559	0.349167	235.61
21	3.559	0.35	235.61
21.05	3.559	0.350833	235.61
21.1	3.559	0.351667	235.61
21.15	3.56	0.3525	235.676
21.2	3.559	0.353333	235.61
21.25	3.559	0.354167	235.61
21.3	3.559	0.355	235.61
21.35	3.559	0.355833	235.61
21.4	3.559	0.356667	235.61
21.45	3.559	0.3575	235.61
21.5	3.559	0.358333	235.61
21.55	3.559	0.359167	235.61
21.6	3.559	0.36	235.61
21.65	3.559	0.360833	235.61
21.7	3.558	0.361667	235.544
21.75	3.558	0.3625	235.544
21.8	3.559	0.363333	235.61
21.85	3.559	0.364167	235.61
21.9	3.559	0.365	235.61
21.95	3.559	0.365833	235.61
22	3.559	0.366667	235.61
22.05	3.559	0.3675	235.61
22.1	3.559	0.368333	235.61
22.15	3.559	0.369167	235.61
22.2	3.558	0.37	235.544
22.25	3.558	0.370833	235.544
22.3	3.558	0.371667	235.544
22.35	3.558	0.3725	235.544
22.4	3.558	0.373333	235.544
22.45	3.559	0.374167	235.61
22.5	3.558	0.375	235.544
22.55	3.559	0.375833	235.61
22.6	3.559	0.376667	235.61
22.65	3.559	0.3775	235.61
22.7	3.559	0.378333	235.61
22.75	3.558	0.379167	235.544
22.8	3.558	0.38	235.544
22.85	3.558	0.380833	235.544
22.9	3.558	0.381667	235.544
22.95	3.559	0.3825	235.61
23	3.558	0.383333	235.544
23.05	3.558	0.384167	235.544
23.1	3.558	0.385	235.544
23.15	3.559	0.385833	235.61
23.2	3.559	0.386667	235.61
23.25	3.559	0.3875	235.61
23.3	3.558	0.388333	235.544
23.35	3.558	0.389167	235.544
23.4	3.558	0.39	235.544
23.45	3.558	0.390833	235.544
23.5	3.559	0.391667	235.61
23.55	3.559	0.3925	235.61
23.6	3.559	0.393333	235.61
23.65	3.559	0.394167	235.61
23.7	3.558	0.395	235.544
23.75	3.558	0.395833	235.544
23.8	3.559	0.396667	235.61
23.85	3.559	0.3975	235.61
23.9	3.558	0.398333	235.544
23.95	3.558	0.399167	235.544
24	3.558	0.4	235.544
24.05	3.558	0.400833	235.544
24.1	3.558	0.401667	235.544
24.15	3.558	0.4025	235.544
24.2	3.558	0.403333	235.544
24.25	3.559	0.404167	235.61
24.3	3.558	0.405	235.544
24.35	3.559	0.405833	235.61
24.4	3.558	0.406667	235.544
24.45	3.558	0.4075	235.544
24.5	3.559	0.408333	235.61
24.55	3.558	0.409167	235.544
24.6	3.558	0.41	235.544
24.65	3.559	0.410833	235.61
24.7	3.558	0.411667	235.544
24.75	3.559	0.4125	235.61
24.8	3.558	0.413333	235.544
24.85	3.558	0.414167	235.544
24.9	3.558	0.415	235.544
24.95	3.558	0.415833	235.544
25	3.559	0.416667	235.61
25.05	3.558	0.4175	235.544
25.1	3.559	0.418333	235.61
25.15	3.559	0.419167	235.61
25.2	3.559	0.42	235.61
25.25	3.559	0.420833	235.61
25.3	3.559	0.421667	235.61
25.35	3.559	0.4225	235.61
25.4	3.559	0.423333	235.61
25.45	3.559	0.424167	235.61
25.5	3.558	0.425	235.544
25.55	3.558	0.425833	235.544
25.6	3.558	0.426667	235.544
25.65	3.558	0.4275	235.544
25.7	3.559	0.428333	235.61
25.75	3.558	0.429167	235.544
25.8	3.559	0.43	235.61
25.85	3.558	0.430833	235.544
25.9	3.559	0.431667	235.61
25.95	3.558	0.4325	235.544
26	3.559	0.433333	235.61
26.05	3.559	0.434167	235.61
26.1	3.559	0.435	235.61
26.15	3.559	0.435833	235.61
26.2	3.559	0.436667	235.61
26.25	3.559	0.4375	235.61
26.3	3.558	0.438333	235.544
26.35	3.559	0.439167	235.61
26.4	3.558	0.44	235.544
26.45	3.558	0.440833	235.544
26.5	3.558	0.441667	235.544
26.55	3.559	0.4425	235.61
26.6	3.559	0.443333	235.61
26.65	3.559	0.444167	235.61
26.7	3.559	0.445	235.61
26.75	3.559	0.445833	235.61
26.8	3.558	0.446667	235.544
26.85	3.558	0.4475	235.544
26.9	3.559	0.448333	235.61
26.95	3.558	0.449167	235.544
27	3.559	0.45	235.61
27.05	3.559	0.450833	235.61
27.1	3.559	0.451667	235.61
27.15	3.559	0.4525	235.61
27.2	3.559	0.453333	235.61
27.25	3.559	0.454167	235.61
27.3	3.559	0.455	235.61
27.35	3.558	0.455833	235.544
27.4	3.559	0.456667	235.61
27.45	3.558	0.4575	235.544
27.5	3.56	0.458333	235.676
27.55	3.559	0.459167	235.61
27.6	3.559	0.46	235.61
27.65	3.559	0.460833	235.61
27.7	3.559	0.461667	235.61
27.75	3.559	0.4625	235.61
27.8	3.559	0.463333	235.61
27.85	3.558	0.464167	235.544
27.9	3.559	0.465	235.61
27.95	3.559	0.465833	235.61
28	3.559	0.466667	235.61
28.05	3.559	0.4675	235.61
28.1	3.559	0.468333	235.61
28.15	3.559	0.469167	235.61
28.2	3.559	0.47	235.61
28.25	3.559	0.470833	235.61
28.3	3.558	0.471667	235.544
28.35	3.559	0.4725	235.61
28.4	3.559	0.473333	235.61
28.45	3.558	0.474167	235.544
28.5	3.559	0.475	235.61
28.55	3.559	0.475833	235.61
28.6	3.559	0.476667	235.61
28.65	3.558	0.4775	235.544
28.7	3.559	0.478333	235.61
28.75	3.559	0.479167	235.61
28.8	3.559	0.48	235.61
28.85	3.558	0.480833	235.544
28.9	3.559	0.481667	235.61
28.95	3.558	0.4825	235.544
29	3.559	0.483333	235.61
29.05	3.558	0.484167	235.544
29.1	3.559	0.485	235.61
29.15	3.559	0.485833	235.61
29.2	3.559	0.486667	235.61
29.25	3.559	0.4875	235.61
29.3	3.558	0.488333	235.544
29.35	3.559	0.489167	235.61
29.4	3.559	0.49	235.61
29.45	3.559	0.490833	235.61
29.5	3.559	0.491667	235.61
29.55	3.559	0.4925	235.61
29.6	3.558	0.493333	235.544
29.65	3.559	0.494167	235.61
29.7	3.559	0.495	235.61
29.75	3.558	0.495833	235.544
29.8	3.558	0.496667	235.544
29.85	3.559	0.4975	235.61
29.9	3.558	0.498333	235.544
29.95	3.558	0.499167	235.544
30	3.559	0.5	235.61
30.05	3.559	0.500833	235.61
30.1	3.559	0.501667	235.61
30.15	3.558	0.5025	235.544
30.2	3.559	0.503333	235.61
30.25	3.559	0.504167	235.61
30.3	3.559	0.505	235.61
30.35	3.559	0.505833	235.61
30.4	3.559	0.506667	235.61
30.45	3.559	0.5075	235.61
30.5	3.558	0.508333	235.544
30.55	3.559	0.509167	235.61
30.6	3.56	0.51	235.676
30.65	3.559	0.510833	235.61
30.7	3.559	0.511667	235.61
30.75	3.559	0.5125	235.61
30.8	3.559	0.513333	235.61
30.85	3.559	0.514167	235.61
30.9	3.559	0.515	235.61
30.95	3.559	0.515833	235.61
31	3.559	0.516667	235.61
31.05	3.559	0.5175	235.61
31.1	3.559	0.518333	235.61
31.15	3.559	0.519167	235.61
31.2	3.56	0.52	235.676
31.25	3.559	0.520833	235.61
31.3	3.56	0.521667	235.676
31.35	3.559	0.5225	235.61
31.4	3.559	0.523333	235.61
31.45	3.559	0.524167	235.61
31.5	3.559	0.525	235.61
31.55	3.56	0.525833	235.676
31.6	3.559	0.526667	235.61
31.65	3.559	0.5275	235.61
31.7	3.559	0.528333	235.61
31.75	3.558	0.529167	235.544
31.8	3.559	0.53	235.61
31.85	3.559	0.530833	235.61
31.9	3.558	0.531667	235.544
31.95	3.559	0.5325	235.61
32	3.559	0.533333	235.61
32.05	3.559	0.534167	235.61
32.1	3.559	0.535	235.61
32.15	3.56	0.535833	235.676
32.2	3.559	0.536667	235.61
32.25	3.56	0.5375	235.676
32.3	3.559	0.538333	235.61
32.35	3.558	0.539167	235.544
32.4	3.559	0.54	235.61
32.45	3.56	0.540833	235.676
32.5	3.559	0.541667	235.61
32.55	3.559	0.5425	235.61
32.6	3.559	0.543333	235.61
32.65	3.559	0.544167	235.61
32.7	3.559	0.545	235.61
32.75	3.559	0.545833	235.61
32.8	3.559	0.546667	235.61
32.85	3.56	0.5475	235.676
32.9	3.559	0.548333	235.61
32.95	3.559	0.549167	235.61
33	3.56	0.55	235.676
33.05	3.558	0.550833	235.544
33.1	3.559	0.551667	235.61
33.15	3.559	0.5525	235.61
33.2	3.56	0.553333	235.676
33.25	3.559	0.554167	235.61
33.3	3.56	0.555	235.676
33.35	3.559	0.555833	235.61
33.4	3.559	0.556667	235.61
33.45	3.559	0.5575	235.61
33.5	3.559	0.558333	235.61
33.55	3.559	0.559167	235.61
33.6	3.559	0.56	235.61
33.65	3.559	0.560833	235.61
33.7	3.559	0.561667	235.61
33.75	3.559	0.5625	235.61
33.8	3.559	0.563333	235.61
33.85	3.558	0.564167	235.544
33.9	3.559	0.565	235.61
33.95	3.559	0.565833	235.61
34	3.559	0.566667	235.61
34.05	3.559	0.5675	235.61
34.1	3.559	0.568333	235.61
34.15	3.558	0.569167	235.544
34.2	3.559	0.57	235.61
34.25	3.559	0.570833	235.61
34.3	3.559	0.571667	235.61
34.35	3.559	0.5725	235.61
34.4	3.559	0.573333	235.61
34.45	3.559	0.574167	235.61
34.5	3.559	0.575	235.61
34.55	3.559	0.575833	235.61
34.6	3.558	0.576667	235.544
34.65	3.559	0.5775	235.61
34.7	3.559	0.578333	235.61
34.75	3.559	0.579167	235.61
34.8	3.559	0.58	235.61
34.85	3.559	0.580833	235.61
34.9	3.559	0.581667	235.61
34.95	3.559	0.5825	235.61
35	3.559	0.583333	235.61
35.05	3.559	0.584167	235.61
35.1	3.558	0.585	235.544
35.15	3.559	0.585833	235.61
35.2	3.559	0.586667	235.61
35.25	3.558	0.5875	235.544
35.3	3.559	0.588333	235.61
35.35	3.559	0.589167	235.61
35.4	3.56	0.59	235.676
35.45	3.559	0.590833	235.61
35.5	3.559	0.591667	235.61
35.55	3.559	0.5925	235.61
35.6	3.558	0.593333	235.544
35.65	3.558	0.594167	235.544
35.7	3.558	0.595	235.544
35.75	3.559	0.595833	235.61
35.8	3.559	0.596667	235.61
35.85	3.559	0.5975	235.61
35.9	3.559	0.598333	235.61
35.95	3.559	0.599167	235.61
36	3.559	0.6	235.61
36.05	3.558	0.600833	235.544
36.1	3.559	0.601667	235.61
36.15	3.559	0.6025	235.61
36.2	3.558	0.603333	235.544
36.25	3.558	0.604167	235.544
36.3	3.559	0.605	235.61
36.35	3.559	0.605833	235.61
36.4	3.558	0.606667	235.544
36.45	3.559	0.6075	235.61
36.5	3.559	0.608333	235.61
36.55	3.558	0.609167	235.544
36.6	3.558	0.61	235.544
36.65	3.559	0.610833	235.61
36.7	3.558	0.611667	235.544
36.75	3.559	0.6125	235.61
36.8	3.558	0.613333	235.544
36.85	3.559	0.614167	235.61
36.9	3.558	0.615	235.544
36.95	3.558	0.615833	235.544
37	3.559	0.616667	235.61
37.05	3.558	0.6175	235.544
37.1	3.558	0.618333	235.544
37.15	3.558	0.619167	235.544
37.2	3.558	0.62	235.544
37.25	3.558	0.620833	235.544
37.3	3.559	0.621667	235.61
37.35	3.559	0.6225	235.61
37.4	3.558	0.623333	235.544
37.45	3.559	0.624167	235.61
37.5	3.559	0.625	235.61
37.55	3.558	0.625833	235.544
37.6	3.559	0.626667	235.61
37.65	3.558	0.6275	235.544
37.7	3.559	0.628333	235.61
37.75	3.559	0.629167	235.61
37.8	3.558	0.63	235.544
37.85	3.558	0.630833	235.544
37.9	3.559	0.631667	235.61
37.95	3.558	0.6325	235.544
38	3.559	0.633333	235.61
38.05	3.558	0.634167	235.544
38.1	3.559	0.635	235.61
38.15	3.559	0.635833	235.61
38.2	3.559	0.636667	235.61
38.25	3.558	0.6375	235.544
38.3	3.559	0.638333	235.61
38.35	3.558	0.639167	235.544
38.4	3.558	0.64	235.544
38.45	3.559	0.640833	235.61
38.5	3.558	0.641667	235.544
38.55	3.558	0.6425	235.544
38.6	3.559	0.643333	235.61
38.65	3.559	0.644167	235.61
38.7	3.559	0.645	235.61
38.75	3.559	0.645833	235.61
38.8	3.559	0.646667	235.61
38.85	3.558	0.6475	235.544
38.9	3.559	0.648333	235.61
38.95	3.559	0.649167	235.61
39	3.559	0.65	235.61
39.05	3.558	0.650833	235.544
39.1	3.558	0.651667	235.544
39.15	3.559	0.6525	235.61
39.2	3.558	0.653333	235.544
39.25	3.558	0.654167	235.544
39.3	3.558	0.655	235.544
39.35	3.558	0.655833	235.544
39.4	3.559	0.656667	235.61
39.45	3.558	0.6575	235.544
39.5	3.558	0.658333	235.544
39.55	3.558	0.659167	235.544
39.6	3.558	0.66	235.544
39.65	3.558	0.660833	235.544
39.7	3.559	0.661667	235.61
39.75	3.558	0.6625	235.544
39.8	3.559	0.663333	235.61
39.85	3.559	0.664167	235.61
39.9	3.559	0.665	235.61
39.95	3.559	0.665833	235.61
40	3.558	0.666667	235.544
40.05	3.559	0.6675	235.61
40.1	3.558	0.668333	235.544
40.15	3.558	0.669167	235.544
40.2	3.558	0.67	235.544
40.25	3.558	0.670833	235.544
40.3	3.558	0.671667	235.544
40.35	3.559	0.6725	235.61
40.4	3.558	0.673333	235.544
40.45	3.558	0.674167	235.544
40.5	3.558	0.675	235.544
40.55	3.558	0.675833	235.544
40.6	3.559	0.676667	235.61
40.65	3.558	0.6775	235.544
40.7	3.559	0.678333	235.61
40.75	3.559	0.679167	235.61
40.8	3.559	0.68	235.61
40.85	3.559	0.680833	235.61
40.9	3.558	0.681667	235.544
40.95	3.558	0.6825	235.544
41	3.559	0.683333	235.61
41.05	3.558	0.684167	235.544
41.1	3.558	0.685	235.544
41.15	3.558	0.685833	235.544
41.2	3.559	0.686667	235.61
41.25	3.558	0.6875	235.544
41.3	3.558	0.688333	235.544
41.35	3.558	0.689167	235.544
41.4	3.558	0.69	235.544
41.45	3.558	0.690833	235.544
41.5	3.558	0.691667	235.544
41.55	3.558	0.6925	235.544
41.6	3.558	0.693333	235.544
41.65	3.558	0.694167	235.544
41.7	3.558	0.695	235.544
41.75	3.558	0.695833	235.544
41.8	3.558	0.696667	235.544
41.85	3.558	0.6975	235.544
41.9	3.558	0.698333	235.544
41.95	3.558	0.699167	235.544
42	3.558	0.7	235.544
42.05	3.557	0.700833	235.477
42.1	3.558	0.701667	235.544
42.15	3.558	0.7025	235.544
42.2	3.558	0.703333	235.544
42.25	3.558	0.704167	235.544
42.3	3.558	0.705	235.544
42.35	3.558	0.705833	235.544
42.4	3.558	0.706667	235.544
42.45	3.558	0.7075	235.544
42.5	3.557	0.708333	235.477
42.55	3.558	0.709167	235.544
42.6	3.558	0.71	235.544
42.65	3.557	0.710833	235.477
42.7	3.558	0.711667	235.544
42.75	3.557	0.7125	235.477
42.8	3.558	0.713333	235.544
42.85	3.557	0.714167	235.477
42.9	3.559	0.715	235.61
42.95	3.558	0.715833	235.544
43	3.558	0.716667	235.544
43.05	3.558	0.7175	235.544
43.1	3.558	0.718333	235.544
43.15	3.558	0.719167	235.544
43.2	3.558	0.72	235.544
43.25	3.557	0.720833	235.477
43.3	3.557	0.721667	235.477
43.35	3.558	0.7225	235.544
43.4	3.558	0.723333	235.544
43.45	3.558	0.724167	235.544
43.5	3.558	0.725	235.544
43.55	3.558	0.725833	235.544
43.6	3.557	0.726667	235.477
43.65	3.558	0.7275	235.544
43.7	3.558	0.728333	235.544
43.75	3.558	0.729167	235.544
43.8	3.558	0.73	235.544
43.85	3.557	0.730833	235.477
43.9	3.557	0.731667	235.477
43.95	3.558	0.7325	235.544
44	3.557	0.733333	235.477
44.05	3.559	0.734167	235.61
44.1	3.558	0.735	235.544
44.15	3.557	0.735833	235.477
44.2	3.558	0.736667	235.544
44.25	3.558	0.7375	235.544
44.3	3.558	0.738333	235.544
44.35	3.558	0.739167	235.544
44.4	3.558	0.74	235.544
44.45	3.558	0.740833	235.544
44.5	3.558	0.741667	235.544
44.55	3.557	0.7425	235.477
44.6	3.558	0.743333	235.544
44.65	3.558	0.744167	235.544
44.7	3.558	0.745	235.544
44.75	3.558	0.745833	235.544
44.8	3.558	0.746667	235.544
44.85	3.558	0.7475	235.544
44.9	3.557	0.748333	235.477
44.95	3.558	0.749167	235.544
45	3.558	0.75	235.544
45.05	3.558	0.750833	235.544
45.1	3.558	0.751667	235.544
45.15	3.558	0.7525	235.544
45.2	3.558	0.753333	235.544
45.25	3.557	0.754167	235.477
45.3	3.558	0.755	235.544
45.35	3.558	0.755833	235.544
45.4	3.557	0.756667	235.477
45.45	3.558	0.7575	235.544
45.5	3.557	0.758333	235.477
45.55	3.557	0.759167	235.477
45.6	3.557	0.76	235.477
45.65	3.558	0.760833	235.544
45.7	3.558	0.761667	235.544
45.75	3.557	0.7625	235.477
45.8	3.558	0.763333	235.544
45.85	3.557	0.764167	235.477
45.9	3.558	0.765	235.544
45.95	3.558	0.765833	235.544
46	3.557	0.766667	235.477
46.05	3.557	0.7675	235.477
46.1	3.557	0.768333	235.477
46.15	3.557	0.769167	235.477
46.2	3.557	0.77	235.477
46.25	3.557	0.770833	235.477
46.3	3.558	0.771667	235.544
46.35	3.558	0.7725	235.544
46.4	3.558	0.773333	235.544
46.45	3.557	0.774167	235.477
46.5	3.558	0.775	235.544
46.55	3.558	0.775833	235.544
46.6	3.557	0.776667	235.477
46.65	3.557	0.7775	235.477
46.7	3.558	0.778333	235.544
46.75	3.557	0.779167	235.477
46.8	3.558	0.78	235.544
46.85	3.557	0.780833	235.477
46.9	3.557	0.781667	235.477
46.95	3.558	0.7825	235.544
47	3.558	0.783333	235.544
47.05	3.557	0.784167	235.477
47.1	3.558	0.785	235.544
47.15	3.557	0.785833	235.477
47.2	3.557	0.786667	235.477
47.25	3.558	0.7875	235.544
47.3	3.557	0.788333	235.477
47.35	3.558	0.789167	235.544
47.4	3.558	0.79	235.544
47.45	3.558	0.790833	235.544
47.5	3.557	0.791667	235.477
47.55	3.558	0.7925	235.544
47.6	3.557	0.793333	235.477
47.65	3.558	0.794167	235.544
47.7	3.557	0.795	235.477
47.75	3.558	0.795833	235.544
47.8	3.558	0.796667	235.544
47.85	3.558	0.7975	235.544
47.9	3.557	0.798333	235.477
47.95	3.557	0.799167	235.477
48	3.558	0.8	235.544
48.05	3.558	0.800833	235.544
48.1	3.558	0.801667	235.544
48.15	3.557	0.8025	235.477
48.2	3.558	0.803333	235.544
48.25	3.558	0.804167	235.544
48.3	3.557	0.805	235.477
48.35	3.557	0.805833	235.477
48.4	3.557	0.806667	235.477
48.45	3.558	0.8075	235.544
48.5	3.558	0.808333	235.544
48.55	3.558	0.809167	235.544
48.6	3.558	0.81	235.544
48.65	3.558	0.810833	235.544
48.7	3.558	0.811667	235.544
48.75	3.558	0.8125	235.544
48.8	3.558	0.813333	235.544
48.85	3.558	0.814167	235.544
48.9	3.558	0.815	235.544
48.95	3.558	0.815833	235.544
49	3.558	0.816667	235.544
49.05	3.557	0.8175	235.477
49.1	3.558	0.818333	235.544
49.15	3.557	0.819167	235.477
49.2	3.557	0.82	235.477
49.25	3.557	0.820833	235.477
49.3	3.557	0.821667	235.477
49.35	3.558	0.8225	235.544
49.4	3.558	0.823333	235.544
49.45	3.557	0.824167	235.477
49.5	3.557	0.825	235.477
49.55	3.557	0.825833	235.477
49.6	3.557	0.826667	235.477
49.65	3.557	0.8275	235.477
49.7	3.557	0.828333	235.477
49.75	3.558	0.829167	235.544
49.8	3.557	0.83	235.477
49.85	3.558	0.830833	235.544
49.9	3.557	0.831667	235.477
49.95	3.558	0.8325	235.544
50	3.558	0.833333	235.544
50.05	3.558	0.834167	235.544
50.1	3.557	0.835	235.477
50.15	3.557	0.835833	235.477
50.2	3.558	0.836667	235.544
50.25	3.558	0.8375	235.544
50.3	3.558	0.838333	235.544
50.35	3.557	0.839167	235.477
50.4	3.557	0.84	235.477
50.45	3.557	0.840833	235.477
50.5	3.558	0.841667	235.544
50.55	3.558	0.8425	235.544
50.6	3.558	0.843333	235.544
50.65	3.558	0.844167	235.544
50.7	3.558	0.845	235.544
50.75	3.558	0.845833	235.544
50.8	3.557	0.846667	235.477
50.85	3.558	0.8475	235.544
50.9	3.558	0.848333	235.544
50.95	3.557	0.849167	235.477
51	3.558	0.85	235.544
51.05	3.557	0.850833	235.477
51.1	3.557	0.851667	235.477
51.15	3.557	0.8525	235.477
51.2	3.558	0.853333	235.544
51.25	3.558	0.854167	235.544
51.3	3.558	0.855	235.544
51.35	3.558	0.855833	235.544
51.4	3.558	0.856667	235.544
51.45	3.558	0.8575	235.544
51.5	3.558	0.858333	235.544
51.55	3.557	0.859167	235.477
51.6	3.557	0.86	235.477
51.65	3.557	0.860833	235.477
51.7	3.557	0.861667	235.477
51.75	3.558	0.8625	235.544
51.8	3.558	0.863333	235.544
51.85	3.558	0.864167	235.544
51.9	3.558	0.865	235.544
51.95	3.558	0.865833	235.544
52	3.558	0.866667	235.544
52.05	3.558	0.8675	235.544
52.1	3.557	0.868333	235.477
52.15	3.558	0.869167	235.544
52.2	3.558	0.87	235.544
52.25	3.558	0.870833	235.544
52.3	3.558	0.871667	235.544
52.35	3.559	0.8725	235.61
52.4	3.558	0.873333	235.544
52.45	3.558	0.874167	235.544
52.5	3.558	0.875	235.544
52.55	3.558	0.875833	235.544
52.6	3.558	0.876667	235.544
52.65	3.558	0.8775	235.544
52.7	3.558	0.878333	235.544
52.75	3.558	0.879167	235.544
52.8	3.558	0.88	235.544
52.85	3.558	0.880833	235.544
52.9	3.558	0.881667	235.544
52.95	3.557	0.8825	235.477
53	3.558	0.883333	235.544
53.05	3.558	0.884167	235.544
53.1	3.558	0.885	235.544
53.15	3.558	0.885833	235.544
53.2	3.558	0.886667	235.544
53.25	3.558	0.8875	235.544
53.3	3.558	0.888333	235.544
53.35	3.558	0.889167	235.544
53.4	3.558	0.89	235.544
53.45	3.557	0.890833	235.477
53.5	3.558	0.891667	235.544
53.55	3.558	0.8925	235.544
53.6	3.558	0.893333	235.544
53.65	3.558	0.894167	235.544
53.7	3.558	0.895	235.544
53.75	3.558	0.895833	235.544
53.8	3.558	0.896667	235.544
53.85	3.558	0.8975	235.544
53.9	3.558	0.898333	235.544
53.95	3.558	0.899167	235.544
54	3.558	0.9	235.544
54.05	3.558	0.900833	235.544
54.1	3.558	0.901667	235.544
54.15	3.558	0.9025	235.544
54.2	3.558	0.903333	235.544
54.25	3.558	0.904167	235.544
54.3	3.558	0.905	235.544
54.35	3.558	0.905833	235.544
54.4	3.558	0.906667	235.544
54.45	3.558	0.9075	235.544
54.5	3.558	0.908333	235.544
54.55	3.558	0.909167	235.544
54.6	3.558	0.91	235.544
54.65	3.558	0.910833	235.544
54.7	3.557	0.911667	235.477
54.75	3.559	0.9125	235.61
54.8	3.558	0.913333	235.544
54.85	3.557	0.914167	235.477
54.9	3.558	0.915	235.544
54.95	3.558	0.915833	235.544
55	3.558	0.916667	235.544
55.05	3.558	0.9175	235.544
55.1	3.558	0.918333	235.544
55.15	3.558	0.919167	235.544
55.2	3.558	0.92	235.544
55.25	3.558	0.920833	235.544
55.3	3.558	0.921667	235.544
55.35	3.558	0.9225	235.544
55.4	3.558	0.923333	235.544
55.45	3.558	0.924167	235.544
55.5	3.558	0.925	235.544
55.55	3.558	0.925833	235.544
55.6	3.558	0.926667	235.544
55.65	3.558	0.9275	235.544
55.7	3.558	0.928333	235.544
55.75	3.558	0.929167	235.544
55.8	3.558	0.93	235.544
55.85	3.558	0.930833	235.544
55.9	3.559	0.931667	235.61
55.95	3.558	0.9325	235.544
56	3.559	0.933333	235.61
56.05	3.558	0.934167	235.544
56.1	3.558	0.935	235.544
56.15	3.558	0.935833	235.544
56.2	3.557	0.936667	235.477
56.25	3.558	0.9375	235.544
56.3	3.558	0.938333	235.544
56.35	3.558	0.939167	235.544
56.4	3.558	0.94	235.544
56.45	3.558	0.940833	235.544
56.5	3.557	0.941667	235.477
56.55	3.558	0.9425	235.544
56.6	3.559	0.943333	235.61
56.65	3.558	0.944167	235.544
56.7	3.557	0.945	235.477
56.75	3.558	0.945833	235.544
56.8	3.558	0.946667	235.544
56.85	3.558	0.9475	235.544
56.9	3.558	0.948333	235.544
56.95	3.558	0.949167	235.544
57	3.557	0.95	235.477
57.05	3.559	0.950833	235.61
57.1	3.558	0.951667	235.544
57.15	3.558	0.9525	235.544
57.2	3.558	0.953333	235.544
57.25	3.558	0.954167	235.544
57.3	3.558	0.955	235.544
57.35	3.558	0.955833	235.544
57.4	3.558	0.956667	235.544
57.45	3.557	0.9575	235.477
57.5	3.558	0.958333	235.544
57.55	3.558	0.959167	235.544
57.6	3.559	0.96	235.61
57.65	3.558	0.960833	235.544
57.7	3.559	0.961667	235.61
57.75	3.559	0.9625	235.61
57.8	3.558	0.963333	235.544
57.85	3.558	0.964167	235.544
57.9	3.558	0.965	235.544
57.95	3.559	0.965833	235.61
58	3.559	0.966667	235.61
58.05	3.559	0.9675	235.61
58.1	3.558	0.968333	235.544
58.15	3.558	0.969167	235.544
58.2	3.558	0.97	235.544
58.25	3.559	0.970833	235.61
58.3	3.558	0.971667	235.544
58.35	3.558	0.9725	235.544
58.4	3.558	0.973333	235.544
58.45	3.559	0.974167	235.61
58.5	3.558	0.975	235.544
58.55	3.558	0.975833	235.544
58.6	3.558	0.976667	235.544
58.65	3.558	0.9775	235.544
58.7	3.559	0.978333	235.61
58.75	3.559	0.979167	235.61
58.8	3.558	0.98	235.544
58.85	3.558	0.980833	235.544
58.9	3.558	0.981667	235.544
58.95	3.558	0.9825	235.544
59	3.558	0.983333	235.544
59.05	3.558	0.984167	235.544
59.1	3.559	0.985	235.61
59.15	3.558	0.985833	235.544
59.2	3.558	0.986667	235.544
59.25	3.558	0.9875	235.544
59.3	3.558	0.988333	235.544
59.35	3.558	0.989167	235.544
59.4	3.559	0.99	235.61
59.45	3.559	0.990833	235.61
59.5	3.558	0.991667	235.544
59.55	3.559	0.9925	235.61
59.6	3.559	0.993333	235.61
59.65	3.558	0.994167	235.544
59.7	3.558	0.995	235.544
59.75	3.559	0.995833	235.61
59.8	3.558	0.996667	235.544
59.85	3.558	0.9975	235.544
59.9	3.558	0.998333	235.544
59.95	3.558	0.999167	235.544
60	3.559	1	235.61
60.05	3.558	1.00083	235.544
60.1	3.559	1.00167	235.61
60.15	3.559	1.0025	235.61
60.2	3.559	1.00333	235.61
60.25	3.558	1.00417	235.544
60.3	3.558	1.005	235.544
60.35	3.558	1.00583	235.544
60.4	3.558	1.00667	235.544
60.45	3.559	1.0075	235.61
60.5	3.559	1.00833	235.61
60.55	3.558	1.00917	235.544
60.6	3.558	1.01	235.544
60.65	3.558	1.01083	235.544
60.7	3.559	1.01167	235.61
60.75	3.558	1.0125	235.544
60.8	3.558	1.01333	235.544
60.85	3.559	1.01417	235.61
60.9	3.559	1.015	235.61
60.95	3.558	1.01583	235.544
61	3.558	1.01667	235.544
61.05	3.559	1.0175	235.61
61.1	3.558	1.01833	235.544
61.15	3.559	1.01917	235.61
61.2	3.558	1.02	235.544
61.25	3.558	1.02083	235.544
61.3	3.558	1.02167	235.544
61.35	3.558	1.0225	235.544
61.4	3.558	1.02333	235.544
61.45	3.559	1.02417	235.61
61.5	3.558	1.025	235.544
61.55	3.558	1.02583	235.544
61.6	3.559	1.02667	235.61
61.65	3.558	1.0275	235.544
61.7	3.558	1.02833	235.544
61.75	3.558	1.02917	235.544
61.8	3.558	1.03	235.544
61.85	3.558	1.03083	235.544
61.9	3.558	1.03167	235.544
61.95	3.558	1.0325	235.544
62	3.558	1.03333	235.544
62.05	3.558	1.03417	235.544
62.1	3.558	1.035	235.544
62.15	3.558	1.03583	235.544
62.2	3.558	1.03667	235.544
62.25	3.558	1.0375	235.544
62.3	3.558	1.03833	235.544
62.35	3.558	1.03917	235.544
62.4	3.558	1.04	235.544
62.45	3.558	1.04083	235.544
62.5	3.558	1.04167	235.544
62.55	3.558	1.0425	235.544
62.6	3.558	1.04333	235.544
62.65	3.558	1.04417	235.544
62.7	3.558	1.045	235.544
62.75	3.558	1.04583	235.544
62.8	3.558	1.04667	235.544
62.85	3.558	1.0475	235.544
62.9	3.557	1.04833	235.477
62.95	3.558	1.04917	235.544
63	3.558	1.05	235.544
63.05	3.558	1.05083	235.544
63.1	3.557	1.05167	235.477
63.15	3.557	1.0525	235.477
63.2	3.558	1.05333	235.544
63.25	3.558	1.05417	235.544
63.3	3.558	1.055	235.544
63.35	3.558	1.05583	235.544
63.4	3.559	1.05667	235.61
63.45	3.557	1.0575	235.477
63.5	3.558	1.05833	235.544
63.55	3.558	1.05917	235.544
63.6	3.558	1.06	235.544
63.65	3.558	1.06083	235.544
63.7	3.558	1.06167	235.544
63.75	3.558	1.0625	235.544
63.8	3.558	1.06333	235.544
63.85	3.558	1.06417	235.544
63.9	3.558	1.065	235.544
63.95	3.558	1.06583	235.544
64	3.558	1.06667	235.544
64.05	3.558	1.0675	235.544
64.1	3.558	1.06833	235.544
64.15	3.558	1.06917	235.544
64.2	3.559	1.07	235.61
64.25	3.558	1.07083	235.544
64.3	3.559	1.07167	235.61
64.35	3.558	1.0725	235.544
64.4	3.558	1.07333	235.544
64.45	3.558	1.07417	235.544
64.5	3.558	1.075	235.544
64.55	3.558	1.07583	235.544
64.6	3.558	1.07667	235.544
64.65	3.559	1.0775	235.61
64.7	3.559	1.07833	235.61
64.75	3.558	1.07917	235.544
64.8	3.558	1.08	235.544
64.85	3.558	1.08083	235.544
64.9	3.559	1.08167	235.61
64.95	3.558	1.0825	235.544
65	3.558	1.08333	235.544
65.05	3.558	1.08417	235.544
65.1	3.558	1.085	235.544
65.15	3.559	1.08583	235.61
65.2	3.559	1.08667	235.61
65.25	3.559	1.0875	235.61
65.3	3.559	1.08833	235.61
65.35	3.559	1.08917	235.61
65.4	3.558	1.09	235.544
65.45	3.558	1.09083	235.544
65.5	3.558	1.09167	235.544
65.55	3.559	1.0925	235.61
65.6	3.559	1.09333	235.61
65.65	3.558	1.09417	235.544
65.7	3.559	1.095	235.61
65.75	3.558	1.09583	235.544
65.8	3.559	1.09667	235.61
65.85	3.559	1.0975	235.61
65.9	3.559	1.09833	235.61
65.95	3.558	1.09917	235.544
66	3.559	1.1	235.61
66.05	3.558	1.10083	235.544
66.1	3.558	1.10167	235.544
66.15	3.559	1.1025	235.61
66.2	3.559	1.10333	235.61
66.25	3.559	1.10417	235.61
66.3	3.559	1.105	235.61
66.35	3.559	1.10583	235.61
66.4	3.558	1.10667	235.544
66.45	3.559	1.1075	235.61
66.5	3.559	1.10833	235.61
66.55	3.559	1.10917	235.61
66.6	3.559	1.11	235.61
66.65	3.559	1.11083	235.61
66.7	3.559	1.11167	235.61
66.75	3.558	1.1125	235.544
66.8	3.558	1.11333	235.544
66.85	3.559	1.11417	235.61
66.9	3.558	1.115	235.544
66.95	3.559	1.11583	235.61
67	3.559	1.11667	235.61
67.05	3.559	1.1175	235.61
67.1	3.559	1.11833	235.61
67.15	3.559	1.11917	235.61
67.2	3.559	1.12	235.61
67.25	3.558	1.12083	235.544
67.3	3.559	1.12167	235.61
67.35	3.558	1.1225	235.544
67.4	3.559	1.12333	235.61
67.45	3.559	1.12417	235.61
67.5	3.559	1.125	235.61
67.55	3.559	1.12583	235.61
67.6	3.559	1.12667	235.61
67.65	3.56	1.1275	235.676
67.7	3.559	1.12833	235.61
67.75	3.559	1.12917	235.61
67.8	3.559	1.13	235.61
67.85	3.559	1.13083	235.61
67.9	3.559	1.13167	235.61
67.95	3.559	1.1325	235.61
68	3.558	1.13333	235.544
68.05	3.559	1.13417	235.61
68.1	3.559	1.135	235.61
68.15	3.559	1.13583	235.61
68.2	3.559	1.13667	235.61
68.25	3.559	1.1375	235.61
68.3	3.559	1.13833	235.61
68.35	3.559	1.13917	235.61
68.4	3.559	1.14	235.61
68.45	3.559	1.14083	235.61
68.5	3.559	1.14167	235.61
68.55	3.559	1.1425	235.61
68.6	3.559	1.14333	235.61
68.65	3.558	1.14417	235.544
68.7	3.559	1.145	235.61
68.75	3.559	1.14583	235.61
68.8	3.559	1.14667	235.61
68.85	3.56	1.1475	235.676
68.9	3.558	1.14833	235.544
68.95	3.558	1.14917	235.544
69	3.559	1.15	235.61
69.05	3.558	1.15083	235.544
69.1	3.559	1.15167	235.61
69.15	3.559	1.1525	235.61
69.2	3.559	1.15333	235.61
69.25	3.559	1.15417	235.61
69.3	3.559	1.155	235.61
69.35	3.559	1.15583	235.61
69.4	3.559	1.15667	235.61
69.45	3.559	1.1575	235.61
69.5	3.559	1.15833	235.61
69.55	3.559	1.15917	235.61
69.6	3.559	1.16	235.61
69.65	3.559	1.16083	235.61
69.7	3.559	1.16167	235.61
69.75	3.559	1.1625	235.61
69.8	3.559	1.16333	235.61
69.85	3.559	1.16417	235.61
69.9	3.559	1.165	235.61
69.95	3.559	1.16583	235.61
70	3.559	1.16667	235.61
70.05	3.559	1.1675	235.61
70.1	3.56	1.16833	235.676
70.15	3.559	1.16917	235.61
70.2	3.559	1.17	235.61
70.25	3.559	1.17083	235.61
70.3	3.56	1.17167	235.676
70.35	3.559	1.1725	235.61
70.4	3.559	1.17333	235.61
70.45	3.558	1.17417	235.544
70.5	3.559	1.175	235.61
70.55	3.559	1.17583	235.61
70.6	3.559	1.17667	235.61
70.65	3.559	1.1775	235.61
70.7	3.559	1.17833	235.61
70.75	3.559	1.17917	235.61
70.8	3.56	1.18	235.676
70.85	3.559	1.18083	235.61
70.9	3.559	1.18167	235.61
70.95	3.559	1.1825	235.61
71	3.56	1.18333	235.676
71.05	3.559	1.18417	235.61
71.1	3.56	1.185	235.676
71.15	3.559	1.18583	235.61
71.2	3.56	1.18667	235.676
71.25	3.559	1.1875	235.61
71.3	3.559	1.18833	235.61
71.35	3.56	1.18917	235.676
71.4	3.559	1.19	235.61
71.45	3.559	1.19083	235.61
71.5	3.559	1.19167	235.61
71.55	3.559	1.1925	235.61
71.6	3.558	1.19333	235.544
71.65	3.559	1.19417	235.61
71.7	3.559	1.195	235.61
71.75	3.559	1.19583	235.61
71.8	3.559	1.19667	235.61
71.85	3.559	1.1975	235.61
71.9	3.559	1.19833	235.61
71.95	3.559	1.19917	235.61
72	3.559	1.2	235.61
72.05	3.56	1.20083	235.676
72.1	3.558	1.20167	235.544
72.15	3.559	1.2025	235.61
72.2	3.559	1.20333	235.61
72.25	3.559	1.20417	235.61
72.3	3.559	1.205	235.61
72.35	3.559	1.20583	235.61
72.4	3.559	1.20667	235.61
72.45	3.559	1.2075	235.61
72.5	3.559	1.20833	235.61
72.55	3.559	1.20917	235.61
72.6	3.559	1.21	235.61
72.65	3.559	1.21083	235.61
72.7	3.559	1.21167	235.61
72.75	3.559	1.2125	235.61
72.8	3.559	1.21333	235.61
72.85	3.559	1.21417	235.61
72.9	3.559	1.215	235.61
72.95	3.559	1.21583	235.61
73	3.559	1.21667	235.61
73.05	3.558	1.2175	235.544
73.1	3.559	1.21833	235.61
73.15	3.559	1.21917	235.61
73.2	3.559	1.22	235.61
73.25	3.559	1.22083	235.61
73.3	3.559	1.22167	235.61
73.35	3.559	1.2225	235.61
73.4	3.559	1.22333	235.61
73.45	3.56	1.22417	235.676
73.5	3.56	1.225	235.676
73.55	3.56	1.22583	235.676
73.6	3.559	1.22667	235.61
73.65	3.559	1.2275	235.61
73.7	3.559	1.22833	235.61
73.75	3.559	1.22917	235.61
73.8	3.559	1.23	235.61
73.85	3.559	1.23083	235.61
73.9	3.559	1.23167	235.61
73.95	3.559	1.2325	235.61
74	3.559	1.23333	235.61
74.05	3.559	1.23417	235.61
74.1	3.56	1.235	235.676
74.15	3.559	1.23583	235.61
74.2	3.559	1.23667	235.61
74.25	3.559	1.2375	235.61
74.3	3.559	1.23833	235.61
74.35	3.559	1.23917	235.61
74.4	3.559	1.24	235.61
74.45	3.56	1.24083	235.676
74.5	3.56	1.24167	235.676
74.55	3.558	1.2425	235.544
74.6	3.559	1.24333	235.61
74.65	3.559	1.24417	235.61
74.7	3.559	1.245	235.61
74.75	3.559	1.24583	235.61
74.8	3.559	1.24667	235.61
74.85	3.56	1.2475	235.676
74.9	3.559	1.24833	235.61
74.95	3.559	1.24917	235.61
75	3.559	1.25	235.61
75.05	3.559	1.25083	235.61
75.1	3.559	1.25167	235.61
75.15	3.558	1.2525	235.544
75.2	3.559	1.25333	235.61
75.25	3.559	1.25417	235.61
75.3	3.559	1.255	235.61
75.35	3.559	1.25583	235.61
75.4	3.558	1.25667	235.544
75.45	3.558	1.2575	235.544
75.5	3.559	1.25833	235.61
75.55	3.558	1.25917	235.544
75.6	3.56	1.26	235.676
75.65	3.558	1.26083	235.544
75.7	3.559	1.26167	235.61
75.75	3.559	1.2625	235.61
75.8	3.559	1.26333	235.61
75.85	3.559	1.26417	235.61
75.9	3.559	1.265	235.61
75.95	3.559	1.26583	235.61
76	3.559	1.26667	235.61
76.05	3.559	1.2675	235.61
76.1	3.558	1.26833	235.544
76.15	3.559	1.26917	235.61
76.2	3.559	1.27	235.61
76.25	3.559	1.27083	235.61
76.3	3.559	1.27167	235.61
76.35	3.559	1.2725	235.61
76.4	3.559	1.27333	235.61
76.45	3.559	1.27417	235.61
76.5	3.559	1.275	235.61
76.55	3.559	1.27583	235.61
76.6	3.558	1.27667	235.544
76.65	3.559	1.2775	235.61
76.7	3.559	1.27833	235.61
76.75	3.559	1.27917	235.61
76.8	3.559	1.28	235.61
76.85	3.559	1.28083	235.61
76.9	3.559	1.28167	235.61
76.95	3.558	1.2825	235.544
77	3.559	1.28333	235.61
77.05	3.559	1.28417	235.61
77.1	3.559	1.285	235.61
77.15	3.559	1.28583	235.61
77.2	3.559	1.28667	235.61
77.25	3.558	1.2875	235.544
77.3	3.559	1.28833	235.61
77.35	3.559	1.28917	235.61
77.4	3.56	1.29	235.676
77.45	3.559	1.29083	235.61
77.5	3.56	1.29167	235.676
77.55	3.559	1.2925	235.61
77.6	3.559	1.29333	235.61
77.65	3.559	1.29417	235.61
77.7	3.56	1.295	235.676
77.75	3.559	1.29583	235.61
77.8	3.559	1.29667	235.61
77.85	3.56	1.2975	235.676
77.9	3.56	1.29833	235.676
77.95	3.559	1.29917	235.61
78	3.558	1.3	235.544
78.05	3.559	1.30083	235.61
78.1	3.559	1.30167	235.61
78.15	3.56	1.3025	235.676
78.2	3.558	1.30333	235.544
78.25	3.559	1.30417	235.61
78.3	3.559	1.305	235.61
78.35	3.559	1.30583	235.61
78.4	3.559	1.30667	235.61
78.45	3.559	1.3075	235.61
78.5	3.558	1.30833	235.544
78.55	3.559	1.30917	235.61
78.6	3.559	1.31	235.61
78.65	3.559	1.31083	235.61
78.7	3.558	1.31167	235.544
78.75	3.558	1.3125	235.544
78.8	3.558	1.31333	235.544
78.85	3.559	1.31417	235.61
78.9	3.558	1.315	235.544
78.95	3.559	1.31583	235.61
79	3.559	1.31667	235.61
79.05	3.559	1.3175	235.61
79.1	3.558	1.31833	235.544
79.15	3.559	1.31917	235.61
79.2	3.559	1.32	235.61
79.25	3.559	1.32083	235.61
79.3	3.559	1.32167	235.61
79.35	3.559	1.3225	235.61
79.4	3.559	1.32333	235.61
79.45	3.559	1.32417	235.61
79.5	3.559	1.325	235.61
79.55	3.559	1.32583	235.61
79.6	3.558	1.32667	235.544
79.65	3.558	1.3275	235.544
79.7	3.559	1.32833	235.61
79.75	3.559	1.32917	235.61
79.8	3.559	1.33	235.61
79.85	3.558	1.33083	235.544
79.9	3.559	1.33167	235.61
79.95	3.559	1.3325	235.61
80	3.558	1.33333	235.544
80.05	3.558	1.33417	235.544
80.1	3.559	1.335	235.61
80.15	3.559	1.33583	235.61
80.2	3.559	1.33667	235.61
80.25	3.558	1.3375	235.544
80.3	3.558	1.33833	235.544
80.35	3.559	1.33917	235.61
80.4	3.558	1.34	235.544
80.45	3.558	1.34083	235.544
80.5	3.558	1.34167	235.544
80.55	3.559	1.3425	235.61
80.6	3.558	1.34333	235.544
80.65	3.559	1.34417	235.61
80.7	3.558	1.345	235.544
80.75	3.558	1.34583	235.544
80.8	3.558	1.34667	235.544
80.85	3.558	1.3475	235.544
80.9	3.559	1.34833	235.61
80.95	3.558	1.34917	235.544
81	3.558	1.35	235.544
81.05	3.559	1.35083	235.61
81.1	3.559	1.35167	235.61
81.15	3.559	1.3525	235.61
81.2	3.558	1.35333	235.544
81.25	3.559	1.35417	235.61
81.3	3.56	1.355	235.676
81.35	3.559	1.35583	235.61
81.4	3.559	1.35667	235.61
81.45	3.558	1.3575	235.544
81.5	3.559	1.35833	235.61
81.55	3.559	1.35917	235.61
81.6	3.559	1.36	235.61
81.65	3.559	1.36083	235.61
81.7	3.559	1.36167	235.61
81.75	3.559	1.3625	235.61
81.8	3.558	1.36333	235.544
81.85	3.559	1.36417	235.61
81.9	3.559	1.365	235.61
81.95	3.559	1.36583	235.61
82	3.558	1.36667	235.544
82.05	3.559	1.3675	235.61
82.1	3.559	1.36833	235.61
82.15	3.559	1.36917	235.61
82.2	3.559	1.37	235.61
82.25	3.559	1.37083	235.61
82.3	3.558	1.37167	235.544
82.35	3.558	1.3725	235.544
82.4	3.559	1.37333	235.61
82.45	3.559	1.37417	235.61
82.5	3.559	1.375	235.61
82.55	3.56	1.37583	235.676
82.6	3.559	1.37667	235.61
82.65	3.558	1.3775	235.544
82.7	3.559	1.37833	235.61
82.75	3.559	1.37917	235.61
82.8	3.559	1.38	235.61
82.85	3.559	1.38083	235.61
82.9	3.559	1.38167	235.61
82.95	3.56	1.3825	235.676
83	3.559	1.38333	235.61
83.05	3.559	1.38417	235.61
83.1	3.56	1.385	235.676
83.15	3.56	1.38583	235.676
83.2	3.559	1.38667	235.61
83.25	3.559	1.3875	235.61
83.3	3.559	1.38833	235.61
83.35	3.559	1.38917	235.61
83.4	3.559	1.39	235.61
83.45	3.559	1.39083	235.61
83.5	3.559	1.39167	235.61
83.55	3.56	1.3925	235.676
83.6	3.559	1.39333	235.61
83.65	3.56	1.39417	235.676
83.7	3.559	1.395	235.61
83.75	3.559	1.39583	235.61
83.8	3.56	1.39667	235.676
83.85	3.559	1.3975	235.61
83.9	3.559	1.39833	235.61
83.95	3.56	1.39917	235.676
84	3.559	1.4	235.61
84.05	3.559	1.40083	235.61
84.1	3.56	1.40167	235.676
84.15	3.56	1.4025	235.676
84.2	3.56	1.40333	235.676
84.25	3.559	1.40417	235.61
84.3	3.56	1.405	235.676
84.35	3.56	1.40583	235.676
84.4	3.56	1.40667	235.676
84.45	3.559	1.4075	235.61
84.5	3.56	1.40833	235.676
84.55	3.56	1.40917	235.676
84.6	3.559	1.41	235.61
84.65	3.56	1.41083	235.676
84.7	3.559	1.41167	235.61
84.75	3.56	1.4125	235.676
84.8	3.56	1.41333	235.676
84.85	3.56	1.41417	235.676
84.9	3.56	1.415	235.676
84.95	3.56	1.41583	235.676
85	3.56	1.41667	235.676
85.05	3.56	1.4175	235.676
85.1	3.56	1.41833	235.676
85.15	3.559	1.41917	235.61
85.2	3.56	1.42	235.676
85.25	3.56	1.42083	235.676
85.3	3.56	1.42167	235.676
85.35	3.56	1.4225	235.676
85.4	3.559	1.42333	235.61
85.45	3.561	1.42417	235.742
85.5	3.56	1.425	235.676
85.55	3.56	1.42583	235.676
85.6	3.56	1.42667	235.676
85.65	3.56	1.4275	235.676
85.7	3.56	1.42833	235.676
85.75	3.561	1.42917	235.742
85.8	3.56	1.43	235.676
85.85	3.56	1.43083	235.676
85.9	3.561	1.43167	235.742
85.95	3.56	1.4325	235.676
86	3.56	1.43333	235.676
86.05	3.561	1.43417	235.742
86.1	3.561	1.435	235.742
86.15	3.56	1.43583	235.676
86.2	3.56	1.43667	235.676
86.25	3.561	1.4375	235.742
86.3	3.561	1.43833	235.742
86.35	3.561	1.43917	235.742
86.4	3.561	1.44	235.742
86.45	3.561	1.44083	235.742
86.5	3.56	1.44167	235.676
86.55	3.56	1.4425	235.676
86.6	3.561	1.44333	235.742
86.65	3.56	1.44417	235.676
86.7	3.56	1.445	235.676
86.75	3.56	1.44583	235.676
86.8	3.56	1.44667	235.676
86.85	3.559	1.4475	235.61
86.9	3.561	1.44833	235.742
86.95	3.56	1.44917	235.676
87	3.56	1.45	235.676
87.05	3.56	1.45083	235.676
87.1	3.561	1.45167	235.742
87.15	3.56	1.4525	235.676
87.2	3.561	1.45333	235.742
87.25	3.561	1.45417	235.742
87.3	3.56	1.455	235.676
87.35	3.56	1.45583	235.676
87.4	3.56	1.45667	235.676
87.45	3.561	1.4575	235.742
87.5	3.561	1.45833	235.742
87.55	3.56	1.45917	235.676
87.6	3.561	1.46	235.742
87.65	3.561	1.46083	235.742
87.7	3.561	1.46167	235.742
87.75	3.561	1.4625	235.742
87.8	3.56	1.46333	235.676
87.85	3.56	1.46417	235.676
87.9	3.561	1.465	235.742
87.95	3.561	1.46583	235.742
88	3.561	1.46667	235.742
88.05	3.561	1.4675	235.742
88.1	3.561	1.46833	235.742
88.15	3.561	1.46917	235.742
88.2	3.561	1.47	235.742
88.25	3.561	1.47083	235.742
88.3	3.56	1.47167	235.676
88.35	3.562	1.4725	235.808
88.4	3.561	1.47333	235.742
88.45	3.561	1.47417	235.742
88.5	3.561	1.475	235.742
88.55	3.561	1.47583	235.742
88.6	3.561	1.47667	235.742
88.65	3.561	1.4775	235.742
88.7	3.561	1.47833	235.742
88.75	3.561	1.47917	235.742
88.8	3.561	1.48	235.742
88.85	3.561	1.48083	235.742
88.9	3.56	1.48167	235.676
88.95	3.561	1.4825	235.742
89	3.562	1.48333	235.808
89.05	3.56	1.48417	235.676
89.1	3.561	1.485	235.742
89.15	3.561	1.48583	235.742
89.2	3.561	1.48667	235.742
89.25	3.56	1.4875	235.676
89.3	3.561	1.48833	235.742
89.35	3.562	1.48917	235.808
89.4	3.561	1.49	235.742
89.45	3.562	1.49083	235.808
89.5	3.561	1.49167	235.742
89.55	3.561	1.4925	235.742
89.6	3.561	1.49333	235.742
89.65	3.562	1.49417	235.808
89.7	3.562	1.495	235.808
89.75	3.561	1.49583	235.742
89.8	3.561	1.49667	235.742
89.85	3.562	1.4975	235.808
89.9	3.561	1.49833	235.742
89.95	3.562	1.49917	235.808
90	3.561	1.5	235.742
90.05	3.561	1.50083	235.742
90.1	3.561	1.50167	235.742
90.15	3.561	1.5025	235.742
90.2	3.561	1.50333	235.742
90.25	3.561	1.50417	235.742
90.3	3.562	1.505	235.808
90.35	3.561	1.50583	235.742
90.4	3.561	1.50667	235.742
90.45	3.561	1.5075	235.742
90.5	3.561	1.50833	235.742
90.55	3.561	1.50917	235.742
90.6	3.56	1.51	235.676
90.65	3.561	1.51083	235.742
90.7	3.561	1.51167	235.742
90.75	3.561	1.5125	235.742
90.8	3.561	1.51333	235.742
90.85	3.561	1.51417	235.742
90.9	3.562	1.515	235.808
90.95	3.562	1.51583	235.808
91	3.561	1.51667	235.742
91.05	3.56	1.5175	235.676
91.1	3.561	1.51833	235.742
91.15	3.561	1.51917	235.742
91.2	3.561	1.52	235.742
91.25	3.56	1.52083	235.676
91.3	3.56	1.52167	235.676
91.35	3.561	1.5225	235.742
91.4	3.561	1.52333	235.742
91.45	3.561	1.52417	235.742
91.5	3.561	1.525	235.742
91.55	3.56	1.52583	235.676
91.6	3.562	1.52667	235.808
91.65	3.561	1.5275	235.742
91.7	3.561	1.52833	235.742
91.75	3.561	1.52917	235.742
91.8	3.561	1.53	235.742
91.85	3.561	1.53083	235.742
91.9	3.561	1.53167	235.742
91.95	3.561	1.5325	235.742
92	3.562	1.53333	235.808
92.05	3.561	1.53417	235.742
92.1	3.561	1.535	235.742
92.15	3.561	1.53583	235.742
92.2	3.561	1.53667	235.742
92.25	3.561	1.5375	235.742
92.3	3.562	1.53833	235.808
92.35	3.561	1.53917	235.742
92.4	3.561	1.54	235.742
92.45	3.562	1.54083	235.808
92.5	3.561	1.54167	235.742
92.55	3.561	1.5425	235.742
92.6	3.561	1.54333	235.742
92.65	3.56	1.54417	235.676
92.7	3.561	1.545	235.742
92.75	3.561	1.54583	235.742
92.8	3.561	1.54667	235.742
92.85	3.561	1.5475	235.742
92.9	3.561	1.54833	235.742
92.95	3.561	1.54917	235.742
93	3.561	1.55	235.742
93.05	3.561	1.55083	235.742
93.1	3.561	1.55167	235.742
93.15	3.561	1.5525	235.742
93.2	3.56	1.55333	235.676
93.25	3.562	1.55417	235.808
93.3	3.561	1.555	235.742
93.35	3.561	1.55583	235.742
93.4	3.561	1.55667	235.742
93.45	3.561	1.5575	235.742
93.5	3.561	1.55833	235.742
93.55	3.561	1.55917	235.742
93.6	3.561	1.56	235.742
93.65	3.561	1.56083	235.742
93.7	3.561	1.56167	235.742
93.75	3.561	1.5625	235.742
93.8	3.56	1.56333	235.676
93.85	3.561	1.56417	235.742
93.9	3.561	1.565	235.742
93.95	3.561	1.56583	235.742
94	3.56	1.56667	235.676
94.05	3.561	1.5675	235.742
94.1	3.56	1.56833	235.676
94.15	3.561	1.56917	235.742
94.2	3.561	1.57	235.742
94.25	3.56	1.57083	235.676
94.3	3.56	1.57167	235.676
94.35	3.561	1.5725	235.742
94.4	3.561	1.57333	235.742
94.45	3.56	1.57417	235.676
94.5	3.561	1.575	235.742
94.55	3.561	1.57583	235.742
94.6	3.56	1.57667	235.676
94.65	3.561	1.5775	235.742
94.7	3.561	1.57833	235.742
94.75	3.561	1.57917	235.742
94.8	3.561	1.58	235.742
94.85	3.56	1.58083	235.676
94.9	3.56	1.58167	235.676
94.95	3.56	1.5825	235.676
95	3.561	1.58333	235.742
95.05	3.561	1.58417	235.742
95.1	3.56	1.585	235.676
95.15	3.56	1.58583	235.676
95.2	3.561	1.58667	235.742
95.25	3.561	1.5875	235.742
95.3	3.56	1.58833	235.676
95.35	3.562	1.58917	235.808
95.4	3.56	1.59	235.676
95.45	3.561	1.59083	235.742
95.5	3.561	1.59167	235.742
95.55	3.561	1.5925	235.742
95.6	3.56	1.59333	235.676
95.65	3.56	1.59417	235.676
95.7	3.561	1.595	235.742
95.75	3.561	1.59583	235.742
95.8	3.561	1.59667	235.742
95.85	3.56	1.5975	235.676
95.9	3.56	1.59833	235.676
95.95	3.56	1.59917	235.676
96	3.56	1.6	235.676
96.05	3.561	1.60083	235.742
96.1	3.561	1.60167	235.742
96.15	3.561	1.6025	235.742
96.2	3.561	1.60333	235.742
96.25	3.561	1.60417	235.742
96.3	3.56	1.605	235.676
96.35	3.561	1.60583	235.742
96.4	3.561	1.60667	235.742
96.45	3.56	1.6075	235.676
96.5	3.56	1.60833	235.676
96.55	3.56	1.60917	235.676
96.6	3.561	1.61	235.742
96.65	3.561	1.61083	235.742
96.7	3.56	1.61167	235.676
96.75	3.56	1.6125	235.676
96.8	3.561	1.61333	235.742
96.85	3.56	1.61417	235.676
96.9	3.561	1.615	235.742
96.95	3.56	1.61583	235.676
97	3.56	1.61667	235.676
97.05	3.56	1.6175	235.676
97.1	3.56	1.61833	235.676
97.15	3.56	1.61917	235.676
97.2	3.56	1.62	235.676
97.25	3.561	1.62083	235.742
97.3	3.561	1.62167	235.742
97.35	3.56	1.6225	235.676
97.4	3.561	1.62333	235.742
97.45	3.561	1.62417	235.742
97.5	3.561	1.625	235.742
97.55	3.561	1.62583	235.742
97.6	3.561	1.62667	235.742
97.65	3.561	1.6275	235.742
97.7	3.561	1.62833	235.742
97.75	3.56	1.62917	235.676
97.8	3.56	1.63	235.676
97.85	3.561	1.63083	235.742
97.9	3.56	1.63167	235.676
97.95	3.561	1.6325	235.742
98	3.561	1.63333	235.742
98.05	3.561	1.63417	235.742
98.1	3.561	1.635	235.742
98.15	3.561	1.63583	235.742
98.2	3.561	1.63667	235.742
98.25	3.561	1.6375	235.742
98.3	3.561	1.63833	235.742
98.35	3.561	1.63917	235.742
98.4	3.56	1.64	235.676
98.45	3.561	1.64083	235.742
98.5	3.561	1.64167	235.742
98.55	3.56	1.6425	235.676
98.6	3.561	1.64333	235.742
98.65	3.561	1.64417	235.742
98.7	3.56	1.645	235.676
98.75	3.561	1.64583	235.742
98.8	3.561	1.64667	235.742
98.85	3.561	1.6475	235.742
98.9	3.56	1.64833	235.676
98.95	3.562	1.64917	235.808
99	3.561	1.65	235.742
99.05	3.561	1.65083	235.742
99.1	3.562	1.65167	235.808
99.15	3.561	1.6525	235.742
99.2	3.562	1.65333	235.808
99.25	3.561	1.65417	235.742
99.3	3.561	1.655	235.742
99.35	3.561	1.65583	235.742
99.4	3.562	1.65667	235.808
99.45	3.562	1.6575	235.808
99.5	3.561	1.65833	235.742
99.55	3.561	1.65917	235.742
99.6	3.561	1.66	235.742
99.65	3.562	1.66083	235.808
99.7	3.562	1.66167	235.808
99.75	3.561	1.6625	235.742
99.8	3.561	1.66333	235.742
99.85	3.561	1.66417	235.742
[truncated: 15,277 more rows]
